# Supplementary material for: The impact of COVID-19 on the achievement of public school students in British Columbia: A multilevel analysis on the results from the province-wide standardized assessment
Source: Heliyon. 2025 Feb 19;11(4):e42851. doi: 10.1016/j.heliyon.2025.e42851 (PMC11891674; doi:10.1016/j.heliyon.2025.e42851)
Supplement: Multimedia component 1 [file mmc1.xlsx]

## Sheet: Sheet1
SCHOOL_YEAR	DATA_LEVEL	PUBLIC_OR_INDEPENDENT	DISTRICT_NUMBER	DISTRICT_NAME	SUB_POPULATION	GRADE	FSA_SKILL_CODE	NUMBER_EXPECTED_WRITERS	NUMBER_WRITERS	NUMBER_UNKNOWN	NUMBER_EMERGING	NUMBER_ONTRACK	NUMBER_EXTENDING	SCORE
2019/2020	Province Level	Province-Total			All Students	4	Numeracy	47542	35922	11620	10168	21674	4080	491.55
2019/2020	Province Level	Province-Total			Indigenous	4	Numeracy	5652	4179	1473	2041	2010	128	431.165
2019/2020	Province Level	Province-Total			Non Indigenous	4	Numeracy	41890	31743	10147	8127	19664	3952	499.5
2019/2020	Province Level	Province-Total			Special Needs	4	Numeracy	5272	2644	2628	1084	1241	319	464.681
2019/2020	Province Level	Province-Total			Non Special Needs	4	Numeracy	42270	33278	8992	9084	20433	3761	493.685
2019/2020	Province Level	BC Public School			All Students	4	Numeracy	40662	29528	11134	9328	18037	2163	477.118
2019/2020	Province Level	BC Public School			Indigenous	4	Numeracy	5180	3790	1390	1844	1844	102	431.876
2019/2020	Province Level	BC Public School			Non Indigenous	4	Numeracy	35482	25738	9744	7484	16193	2061	483.78
2019/2020	Province Level	BC Public School			Special Needs	4	Numeracy	4604	2188	2416	978	989	221	453.038
2019/2020	Province Level	BC Public School			Non Special Needs	4	Numeracy	36058	27340	8718	8350	17048	1942	479.045
2019/2020	Province Level	BC Independent School			All Students	4	Numeracy	6880	6394	486	840	3637	1917	558.201
2019/2020	Province Level	BC Independent School			Indigenous	4	Numeracy	472	389	83	197	166	26	424.242
2019/2020	Province Level	BC Independent School			Non Indigenous	4	Numeracy	6408	6005	403	643	3471	1891	566.879
2019/2020	Province Level	BC Independent School			Special Needs	4	Numeracy	668	456	212	106	252	98	520.546
2019/2020	Province Level	BC Independent School			Non Special Needs	4	Numeracy	6212	5938	274	734	3385	1819	561.093
2019/2020	District Level	BC Public School	005	Southeast Kootenay	All Students	4	Numeracy	466	393	Msk	Msk	241	Msk	455.621
2019/2020	District Level	BC Public School	005	Southeast Kootenay	Indigenous	4	Numeracy	87	75	Msk	37	Msk	Msk	433.427
2019/2020	District Level	BC Public School	005	Southeast Kootenay	Non Indigenous	4	Numeracy	379	318	Msk	Msk	205	Msk	460.855
2019/2020	District Level	BC Public School	005	Southeast Kootenay	Special Needs	4	Numeracy	51	36	15	26	Msk	Msk	389.167
2019/2020	District Level	BC Public School	005	Southeast Kootenay	Non Special Needs	4	Numeracy	415	357	Msk	Msk	231	Msk	462.322
2019/2020	District Level	BC Public School	006	Rocky Mountain	All Students	4	Numeracy	290	284	Msk	Msk	178	Msk	469.356
2019/2020	District Level	BC Public School	006	Rocky Mountain	Indigenous	4	Numeracy	59	57	Msk	Msk	31	Msk	438.789
2019/2020	District Level	BC Public School	006	Rocky Mountain	Non Indigenous	4	Numeracy	231	227	Msk	Msk	147	Msk	477.031
2019/2020	District Level	BC Public School	006	Rocky Mountain	Special Needs	4	Numeracy	26	23	Msk	Msk	15	Msk	448.696
2019/2020	District Level	BC Public School	006	Rocky Mountain	Non Special Needs	4	Numeracy	264	261	Msk	Msk	163	Msk	471.176
2019/2020	District Level	BC Public School	008	Kootenay Lake	All Students	4	Numeracy	334	279	55	85	182	12	476.05
2019/2020	District Level	BC Public School	008	Kootenay Lake	Indigenous	4	Numeracy	69	54	Msk	Msk	34	Msk	470.204
2019/2020	District Level	BC Public School	008	Kootenay Lake	Non Indigenous	4	Numeracy	265	225	Msk	Msk	148	Msk	477.453
2019/2020	District Level	BC Public School	008	Kootenay Lake	Special Needs	4	Numeracy	29	18	11	11	Msk	Msk	437.667
2019/2020	District Level	BC Public School	008	Kootenay Lake	Non Special Needs	4	Numeracy	305	261	44	74	Msk	Msk	478.697
2019/2020	District Level	BC Public School	010	Arrow Lakes	All Students	4	Numeracy	35	30	Msk	Msk	22	Msk	487.333
2019/2020	District Level	BC Public School	010	Arrow Lakes	Indigenous	4	Numeracy	Msk	Msk	Msk	Msk	Msk	Msk	Msk
2019/2020	District Level	BC Public School	010	Arrow Lakes	Non Indigenous	4	Numeracy	Msk	Msk	Msk	Msk	Msk	Msk	Msk
2019/2020	District Level	BC Public School	010	Arrow Lakes	Special Needs	4	Numeracy	Msk	Msk	Msk	Msk	Msk	Msk	Msk
2019/2020	District Level	BC Public School	010	Arrow Lakes	Non Special Needs	4	Numeracy	Msk	Msk	Msk	Msk	Msk	Msk	Msk
2019/2020	District Level	BC Public School	019	Revelstoke	All Students	4	Numeracy	68	63	Msk	Msk	36	Msk	482.984
2019/2020	District Level	BC Public School	019	Revelstoke	Indigenous	4	Numeracy	Msk	Msk	Msk	Msk	Msk	Msk	Msk
2019/2020	District Level	BC Public School	019	Revelstoke	Non Indigenous	4	Numeracy	Msk	Msk	Msk	Msk	Msk	Msk	Msk
2019/2020	District Level	BC Public School	019	Revelstoke	Special Needs	4	Numeracy	19	16	Msk	Msk	Msk	Msk	440.875
2019/2020	District Level	BC Public School	019	Revelstoke	Non Special Needs	4	Numeracy	49	47	Msk	Msk	Msk	Msk	497.319
2019/2020	District Level	BC Public School	020	Kootenay-Columbia	All Students	4	Numeracy	281	124	157	Msk	85	Msk	472.71
2019/2020	District Level	BC Public School	020	Kootenay-Columbia	Indigenous	4	Numeracy	48	17	31	Msk	Msk	Msk	436.412
2019/2020	District Level	BC Public School	020	Kootenay-Columbia	Non Indigenous	4	Numeracy	233	107	126	Msk	Msk	Msk	478.477
2019/2020	District Level	BC Public School	020	Kootenay-Columbia	Special Needs	4	Numeracy	29	Msk	23	Msk	Msk	Msk	453.5
2019/2020	District Level	BC Public School	020	Kootenay-Columbia	Non Special Needs	4	Numeracy	252	Msk	134	Msk	Msk	Msk	473.686
2019/2020	District Level	BC Public School	022	Vernon	All Students	4	Numeracy	619	538	81	174	344	20	464.286
2019/2020	District Level	BC Public School	022	Vernon	Indigenous	4	Numeracy	96	74	Msk	Msk	44	Msk	441.716
2019/2020	District Level	BC Public School	022	Vernon	Non Indigenous	4	Numeracy	523	464	Msk	Msk	300	Msk	467.886
2019/2020	District Level	BC Public School	022	Vernon	Special Needs	4	Numeracy	69	37	32	Msk	21	Msk	451.054
2019/2020	District Level	BC Public School	022	Vernon	Non Special Needs	4	Numeracy	550	501	Msk	Msk	323	Msk	465.264
2019/2020	District Level	BC Public School	023	Central Okanagan	All Students	4	Numeracy	1682	1301	381	410	827	64	472.871
2019/2020	District Level	BC Public School	023	Central Okanagan	Indigenous	4	Numeracy	225	155	70	Msk	83	Msk	442.032
2019/2020	District Level	BC Public School	023	Central Okanagan	Non Indigenous	4	Numeracy	1457	1146	Msk	Msk	744	Msk	477.042
2019/2020	District Level	BC Public School	023	Central Okanagan	Special Needs	4	Numeracy	206	100	106	51	39	10	440.44
2019/2020	District Level	BC Public School	023	Central Okanagan	Non Special Needs	4	Numeracy	1476	1201	275	359	788	54	475.571
2019/2020	District Level	BC Public School	027	Cariboo-Chilcotin	All Students	4	Numeracy	310	294	Msk	Msk	165	Msk	441.942
2019/2020	District Level	BC Public School	027	Cariboo-Chilcotin	Indigenous	4	Numeracy	101	95	Msk	57	Msk	Msk	407.632
2019/2020	District Level	BC Public School	027	Cariboo-Chilcotin	Non Indigenous	4	Numeracy	209	199	Msk	Msk	128	Msk	458.322
2019/2020	District Level	BC Public School	027	Cariboo-Chilcotin	Special Needs	4	Numeracy	21	16	Msk	Msk	Msk	Msk	427
2019/2020	District Level	BC Public School	027	Cariboo-Chilcotin	Non Special Needs	4	Numeracy	289	278	Msk	Msk	Msk	Msk	442.802
2019/2020	District Level	BC Public School	028	Quesnel	All Students	4	Numeracy	229	162	67	103	59	0	383.475
2019/2020	District Level	BC Public School	028	Quesnel	Indigenous	4	Numeracy	76	56	20	41	15	0	347.393
2019/2020	District Level	BC Public School	028	Quesnel	Non Indigenous	4	Numeracy	153	106	47	62	44	0	402.538
2019/2020	District Level	BC Public School	028	Quesnel	Special Needs	4	Numeracy	31	12	19	Msk	Msk	0	347.667
2019/2020	District Level	BC Public School	028	Quesnel	Non Special Needs	4	Numeracy	198	150	48	Msk	Msk	0	386.34
2019/2020	District Level	BC Public School	033	Chilliwack	All Students	4	Numeracy	1023	926	97	297	561	68	475.811
2019/2020	District Level	BC Public School	033	Chilliwack	Indigenous	4	Numeracy	192	160	Msk	Msk	90	Msk	446.125
2019/2020	District Level	BC Public School	033	Chilliwack	Non Indigenous	4	Numeracy	831	766	Msk	Msk	471	Msk	482.012
2019/2020	District Level	BC Public School	033	Chilliwack	Special Needs	4	Numeracy	119	73	46	37	Msk	Msk	435.822
2019/2020	District Level	BC Public School	033	Chilliwack	Non Special Needs	4	Numeracy	904	853	Msk	Msk	531	Msk	479.233
2019/2020	District Level	BC Public School	034	Abbotsford	All Students	4	Numeracy	1517	1428	89	476	886	66	470.938
2019/2020	District Level	BC Public School	034	Abbotsford	Indigenous	4	Numeracy	181	172	Msk	Msk	106	Msk	468.087
2019/2020	District Level	BC Public School	034	Abbotsford	Non Indigenous	4	Numeracy	1336	1256	Msk	Msk	780	Msk	471.328
2019/2020	District Level	BC Public School	034	Abbotsford	Special Needs	4	Numeracy	128	84	44	42	Msk	Msk	443.44
2019/2020	District Level	BC Public School	034	Abbotsford	Non Special Needs	4	Numeracy	1389	1344	Msk	Msk	848	Msk	472.656
2019/2020	District Level	BC Public School	035	Langley	All Students	4	Numeracy	1534	1374	160	377	887	110	486.082
2019/2020	District Level	BC Public School	035	Langley	Indigenous	4	Numeracy	161	144	Msk	Msk	79	Msk	454.5
2019/2020	District Level	BC Public School	035	Langley	Non Indigenous	4	Numeracy	1373	1230	Msk	Msk	808	Msk	489.779
2019/2020	District Level	BC Public School	035	Langley	Special Needs	4	Numeracy	165	107	58	Msk	52	Msk	442.028
2019/2020	District Level	BC Public School	035	Langley	Non Special Needs	4	Numeracy	1369	1267	Msk	Msk	835	Msk	489.802
2019/2020	District Level	BC Public School	036	Surrey	All Students	4	Numeracy	5399	3159	2240	1176	1790	193	462.777
2019/2020	District Level	BC Public School	036	Surrey	Indigenous	4	Numeracy	266	109	157	64	Msk	Msk	419.45
2019/2020	District Level	BC Public School	036	Surrey	Non Indigenous	4	Numeracy	5133	3050	2083	Msk	1748	Msk	464.326
2019/2020	District Level	BC Public School	036	Surrey	Special Needs	4	Numeracy	569	160	409	79	Msk	Msk	423.962
2019/2020	District Level	BC Public School	036	Surrey	Non Special Needs	4	Numeracy	4830	2999	1831	Msk	1715	Msk	464.848
2019/2020	District Level	BC Public School	037	Delta	All Students	4	Numeracy	1120	699	421	223	426	50	477.871
2019/2020	District Level	BC Public School	037	Delta	Indigenous	4	Numeracy	59	35	24	19	16	0	423.914
2019/2020	District Level	BC Public School	037	Delta	Non Indigenous	4	Numeracy	1061	664	397	204	410	50	480.715
2019/2020	District Level	BC Public School	037	Delta	Special Needs	4	Numeracy	138	51	87	Msk	Msk	Msk	444.882
2019/2020	District Level	BC Public School	037	Delta	Non Special Needs	4	Numeracy	982	648	334	Msk	402	Msk	480.468
2019/2020	District Level	BC Public School	038	Richmond	All Students	4	Numeracy	1336	793	543	144	524	125	527.213
2019/2020	District Level	BC Public School	038	Richmond	Indigenous	4	Numeracy	21	Msk	15	Msk	Msk	0	443.333
2019/2020	District Level	BC Public School	038	Richmond	Non Indigenous	4	Numeracy	1315	Msk	528	Msk	Msk	125	527.853
2019/2020	District Level	BC Public School	038	Richmond	Special Needs	4	Numeracy	129	28	101	Msk	20	Msk	530.643
2019/2020	District Level	BC Public School	038	Richmond	Non Special Needs	4	Numeracy	1207	765	442	Msk	504	Msk	527.088
2019/2020	District Level	BC Public School	039	Vancouver	All Students	4	Numeracy	3381	1954	1427	419	1294	241	507.455
2019/2020	District Level	BC Public School	039	Vancouver	Indigenous	4	Numeracy	168	56	112	29	27	0	414.357
2019/2020	District Level	BC Public School	039	Vancouver	Non Indigenous	4	Numeracy	3213	1898	1315	390	1267	241	510.202
2019/2020	District Level	BC Public School	039	Vancouver	Special Needs	4	Numeracy	344	116	228	41	49	26	494.345
2019/2020	District Level	BC Public School	039	Vancouver	Non Special Needs	4	Numeracy	3037	1838	1199	378	1245	215	508.283
2019/2020	District Level	BC Public School	040	New Westminster	All Students	4	Numeracy	511	418	93	89	277	52	507.325
2019/2020	District Level	BC Public School	040	New Westminster	Indigenous	4	Numeracy	30	18	12	Msk	11	Msk	477.889
2019/2020	District Level	BC Public School	040	New Westminster	Non Indigenous	4	Numeracy	481	400	81	Msk	266	Msk	508.65
2019/2020	District Level	BC Public School	040	New Westminster	Special Needs	4	Numeracy	49	18	31	Msk	14	Msk	497.167
2019/2020	District Level	BC Public School	040	New Westminster	Non Special Needs	4	Numeracy	462	400	62	Msk	263	Msk	507.783
2019/2020	District Level	BC Public School	041	Burnaby	All Students	4	Numeracy	1711	1096	615	223	710	163	516.328
2019/2020	District Level	BC Public School	041	Burnaby	Indigenous	4	Numeracy	57	18	39	Msk	Msk	0	421.556
2019/2020	District Level	BC Public School	041	Burnaby	Non Indigenous	4	Numeracy	1654	1078	576	Msk	Msk	163	517.91
2019/2020	District Level	BC Public School	041	Burnaby	Special Needs	4	Numeracy	193	67	126	Msk	33	Msk	458.179
2019/2020	District Level	BC Public School	041	Burnaby	Non Special Needs	4	Numeracy	1518	1029	489	Msk	677	Msk	520.114
2019/2020	District Level	BC Public School	042	Maple Ridge-Pitt Meadows	All Students	4	Numeracy	1133	300	833	113	175	12	458
2019/2020	District Level	BC Public School	042	Maple Ridge-Pitt Meadows	Indigenous	4	Numeracy	96	19	77	11	Msk	Msk	404.158
2019/2020	District Level	BC Public School	042	Maple Ridge-Pitt Meadows	Non Indigenous	4	Numeracy	1037	281	756	102	Msk	Msk	461.641
2019/2020	District Level	BC Public School	042	Maple Ridge-Pitt Meadows	Special Needs	4	Numeracy	143	23	120	14	Msk	Msk	412.304
2019/2020	District Level	BC Public School	042	Maple Ridge-Pitt Meadows	Non Special Needs	4	Numeracy	990	277	713	99	Msk	Msk	461.794
2019/2020	District Level	BC Public School	043	Coquitlam	All Students	4	Numeracy	2199	1691	508	438	1114	139	488.558
2019/2020	District Level	BC Public School	043	Coquitlam	Indigenous	4	Numeracy	113	72	41	Msk	38	Msk	433.694
2019/2020	District Level	BC Public School	043	Coquitlam	Non Indigenous	4	Numeracy	2086	1619	467	Msk	1076	Msk	490.998
2019/2020	District Level	BC Public School	043	Coquitlam	Special Needs	4	Numeracy	444	278	166	46	158	74	547.011
2019/2020	District Level	BC Public School	043	Coquitlam	Non Special Needs	4	Numeracy	1755	1413	342	392	956	65	477.057
2019/2020	District Level	BC Public School	044	North Vancouver	All Students	4	Numeracy	1166	1100	66	229	744	127	507.734
2019/2020	District Level	BC Public School	044	North Vancouver	Indigenous	4	Numeracy	58	49	Msk	28	Msk	Msk	431.163
2019/2020	District Level	BC Public School	044	North Vancouver	Non Indigenous	4	Numeracy	1108	1051	Msk	Msk	726	Msk	511.303
2019/2020	District Level	BC Public School	044	North Vancouver	Special Needs	4	Numeracy	152	117	35	46	52	19	474.188
2019/2020	District Level	BC Public School	044	North Vancouver	Non Special Needs	4	Numeracy	1014	983	31	183	692	108	511.726
2019/2020	District Level	BC Public School	045	West Vancouver	All Students	4	Numeracy	477	430	47	16	252	162	590.779
2019/2020	District Level	BC Public School	045	West Vancouver	Indigenous	4	Numeracy	Msk	Msk	Msk	Msk	Msk	Msk	Msk
2019/2020	District Level	BC Public School	045	West Vancouver	Non Indigenous	4	Numeracy	Msk	Msk	Msk	Msk	Msk	Msk	Msk
2019/2020	District Level	BC Public School	045	West Vancouver	Special Needs	4	Numeracy	41	25	16	Msk	14	Msk	566.88
2019/2020	District Level	BC Public School	045	West Vancouver	Non Special Needs	4	Numeracy	436	405	31	Msk	238	Msk	592.254
2019/2020	District Level	BC Public School	046	Sunshine Coast	All Students	4	Numeracy	251	190	61	53	121	16	489.384
2019/2020	District Level	BC Public School	046	Sunshine Coast	Indigenous	4	Numeracy	65	44	21	Msk	24	Msk	477.5
2019/2020	District Level	BC Public School	046	Sunshine Coast	Non Indigenous	4	Numeracy	186	146	40	Msk	97	Msk	492.966
2019/2020	District Level	BC Public School	046	Sunshine Coast	Special Needs	4	Numeracy	60	29	31	15	Msk	Msk	429.897
2019/2020	District Level	BC Public School	046	Sunshine Coast	Non Special Needs	4	Numeracy	191	161	Msk	Msk	108	Msk	500.099
2019/2020	District Level	BC Public School	047	Powell River	All Students	4	Numeracy	189	122	67	Msk	59	Msk	438
2019/2020	District Level	BC Public School	047	Powell River	Indigenous	4	Numeracy	21	15	Msk	Msk	Msk	Msk	402.8
2019/2020	District Level	BC Public School	047	Powell River	Non Indigenous	4	Numeracy	168	107	Msk	Msk	Msk	Msk	442.935
2019/2020	District Level	BC Public School	047	Powell River	Special Needs	4	Numeracy	24	11	13	Msk	Msk	Msk	429.091
2019/2020	District Level	BC Public School	047	Powell River	Non Special Needs	4	Numeracy	165	111	54	Msk	Msk	Msk	438.883
2019/2020	District Level	BC Public School	048	Sea to Sky	All Students	4	Numeracy	409	375	Msk	Msk	238	Msk	457.299
2019/2020	District Level	BC Public School	048	Sea to Sky	Indigenous	4	Numeracy	54	43	Msk	25	Msk	Msk	403.698
2019/2020	District Level	BC Public School	048	Sea to Sky	Non Indigenous	4	Numeracy	355	332	Msk	Msk	220	Msk	464.241
2019/2020	District Level	BC Public School	048	Sea to Sky	Special Needs	4	Numeracy	31	18	13	10	Msk	Msk	389.167
2019/2020	District Level	BC Public School	048	Sea to Sky	Non Special Needs	4	Numeracy	378	357	21	121	Msk	Msk	460.734
2019/2020	District Level	BC Public School	049	Central Coast	All Students	4	Numeracy	26	22	Msk	Msk	16	Msk	493.409
2019/2020	District Level	BC Public School	049	Central Coast	Indigenous	4	Numeracy	16	12	Msk	Msk	Msk	Msk	438.083
2019/2020	District Level	BC Public School	049	Central Coast	Non Indigenous	4	Numeracy	10	10	Msk	Msk	Msk	Msk	559.8
2019/2020	District Level	BC Public School	049	Central Coast	Special Needs	4	Numeracy	Msk	Msk	Msk	Msk	Msk	Msk	Msk
2019/2020	District Level	BC Public School	049	Central Coast	Non Special Needs	4	Numeracy	Msk	Msk	Msk	Msk	Msk	Msk	Msk
2019/2020	District Level	BC Public School	050	Haida Gwaii	All Students	4	Numeracy	31	29	Msk	16	Msk	Msk	405.241
2019/2020	District Level	BC Public School	050	Haida Gwaii	Indigenous	4	Numeracy	Msk	Msk	Msk	Msk	Msk	Msk	Msk
2019/2020	District Level	BC Public School	050	Haida Gwaii	Non Indigenous	4	Numeracy	Msk	Msk	Msk	Msk	Msk	Msk	Msk
2019/2020	District Level	BC Public School	050	Haida Gwaii	Special Needs	4	Numeracy	Msk	Msk	Msk	Msk	Msk	Msk	Msk
2019/2020	District Level	BC Public School	050	Haida Gwaii	Non Special Needs	4	Numeracy	Msk	Msk	Msk	Msk	Msk	Msk	Msk
2019/2020	District Level	BC Public School	051	Boundary	All Students	4	Numeracy	99	79	Msk	Msk	52	Msk	470.873
2019/2020	District Level	BC Public School	051	Boundary	Indigenous	4	Numeracy	32	26	Msk	Msk	16	Msk	458.269
2019/2020	District Level	BC Public School	051	Boundary	Non Indigenous	4	Numeracy	67	53	Msk	Msk	36	Msk	477.057
2019/2020	District Level	BC Public School	051	Boundary	Special Needs	4	Numeracy	15	13	Msk	Msk	Msk	Msk	362
2019/2020	District Level	BC Public School	051	Boundary	Non Special Needs	4	Numeracy	84	66	Msk	Msk	Msk	Msk	492.318
2019/2020	District Level	BC Public School	052	Prince Rupert	All Students	4	Numeracy	160	153	Msk	Msk	79	Msk	429.373
2019/2020	District Level	BC Public School	052	Prince Rupert	Indigenous	4	Numeracy	103	97	Msk	53	Msk	Msk	406.031
2019/2020	District Level	BC Public School	052	Prince Rupert	Non Indigenous	4	Numeracy	57	56	Msk	Msk	36	Msk	469.804
2019/2020	District Level	BC Public School	052	Prince Rupert	Special Needs	4	Numeracy	29	23	Msk	15	Msk	Msk	385.13
2019/2020	District Level	BC Public School	052	Prince Rupert	Non Special Needs	4	Numeracy	131	130	Msk	55	Msk	Msk	437.2
2019/2020	District Level	BC Public School	053	Okanagan Similkameen	All Students	4	Numeracy	147	141	Msk	Msk	92	Msk	484.241
2019/2020	District Level	BC Public School	053	Okanagan Similkameen	Indigenous	4	Numeracy	34	33	Msk	Msk	21	Msk	465.121
2019/2020	District Level	BC Public School	053	Okanagan Similkameen	Non Indigenous	4	Numeracy	113	108	Msk	Msk	71	Msk	490.083
2019/2020	District Level	BC Public School	053	Okanagan Similkameen	Special Needs	4	Numeracy	25	20	Msk	Msk	Msk	Msk	464.25
2019/2020	District Level	BC Public School	053	Okanagan Similkameen	Non Special Needs	4	Numeracy	122	121	Msk	Msk	Msk	Msk	487.546
2019/2020	District Level	BC Public School	054	Bulkley Valley	All Students	4	Numeracy	146	137	Msk	Msk	84	Msk	456.044
2019/2020	District Level	BC Public School	054	Bulkley Valley	Indigenous	4	Numeracy	42	38	Msk	20	Msk	Msk	403.658
2019/2020	District Level	BC Public School	054	Bulkley Valley	Non Indigenous	4	Numeracy	104	99	Msk	Msk	66	Msk	476.151
2019/2020	District Level	BC Public School	054	Bulkley Valley	Special Needs	4	Numeracy	12	Msk	Msk	Msk	Msk	Msk	451.5
2019/2020	District Level	BC Public School	054	Bulkley Valley	Non Special Needs	4	Numeracy	134	Msk	Msk	Msk	Msk	Msk	456.326
2019/2020	District Level	BC Public School	057	Prince George	All Students	4	Numeracy	981	917	64	420	475	22	438.956
2019/2020	District Level	BC Public School	057	Prince George	Indigenous	4	Numeracy	298	261	Msk	159	Msk	Msk	404.579
2019/2020	District Level	BC Public School	057	Prince George	Non Indigenous	4	Numeracy	683	656	Msk	Msk	375	Msk	452.634
2019/2020	District Level	BC Public School	057	Prince George	Special Needs	4	Numeracy	98	60	38	43	Msk	Msk	385.333
2019/2020	District Level	BC Public School	057	Prince George	Non Special Needs	4	Numeracy	883	857	Msk	Msk	459	Msk	442.711
2019/2020	District Level	BC Public School	058	Nicola-Similkameen	All Students	4	Numeracy	140	134	Msk	Msk	85	Msk	466.545
2019/2020	District Level	BC Public School	058	Nicola-Similkameen	Indigenous	4	Numeracy	66	61	Msk	Msk	37	Msk	451.951
2019/2020	District Level	BC Public School	058	Nicola-Similkameen	Non Indigenous	4	Numeracy	74	73	Msk	Msk	48	Msk	478.74
2019/2020	District Level	BC Public School	058	Nicola-Similkameen	Special Needs	4	Numeracy	19	15	Msk	Msk	Msk	Msk	432.267
2019/2020	District Level	BC Public School	058	Nicola-Similkameen	Non Special Needs	4	Numeracy	121	119	Msk	Msk	Msk	Msk	470.865
2019/2020	District Level	BC Public School	059	Peace River South	All Students	4	Numeracy	260	254	Msk	Msk	140	Msk	463.858
2019/2020	District Level	BC Public School	059	Peace River South	Indigenous	4	Numeracy	80	79	Msk	Msk	40	Msk	445.709
2019/2020	District Level	BC Public School	059	Peace River South	Non Indigenous	4	Numeracy	180	175	Msk	Msk	100	Msk	472.051
2019/2020	District Level	BC Public School	059	Peace River South	Special Needs	4	Numeracy	20	18	Msk	12	Msk	Msk	399.5
2019/2020	District Level	BC Public School	059	Peace River South	Non Special Needs	4	Numeracy	240	236	Msk	91	Msk	Msk	468.767
2019/2020	District Level	BC Public School	060	Peace River North	All Students	4	Numeracy	475	439	36	173	239	27	460.214
2019/2020	District Level	BC Public School	060	Peace River North	Indigenous	4	Numeracy	113	100	Msk	Msk	54	Msk	444.83
2019/2020	District Level	BC Public School	060	Peace River North	Non Indigenous	4	Numeracy	362	339	Msk	Msk	185	Msk	464.752
2019/2020	District Level	BC Public School	060	Peace River North	Special Needs	4	Numeracy	47	31	16	17	Msk	Msk	432.774
2019/2020	District Level	BC Public School	060	Peace River North	Non Special Needs	4	Numeracy	428	408	Msk	Msk	228	Msk	462.299
2019/2020	District Level	BC Public School	061	Greater Victoria	All Students	4	Numeracy	1516	884	632	228	588	68	489.391
2019/2020	District Level	BC Public School	061	Greater Victoria	Indigenous	4	Numeracy	131	62	69	Msk	32	Msk	431.242
2019/2020	District Level	BC Public School	061	Greater Victoria	Non Indigenous	4	Numeracy	1385	822	563	Msk	556	Msk	493.777
2019/2020	District Level	BC Public School	061	Greater Victoria	Special Needs	4	Numeracy	128	40	88	20	Msk	Msk	460.45
2019/2020	District Level	BC Public School	061	Greater Victoria	Non Special Needs	4	Numeracy	1388	844	544	Msk	576	Msk	490.763
2019/2020	District Level	BC Public School	062	Sooke	All Students	4	Numeracy	858	312	546	118	173	21	463.84
2019/2020	District Level	BC Public School	062	Sooke	Indigenous	4	Numeracy	127	43	84	25	Msk	Msk	424.372
2019/2020	District Level	BC Public School	062	Sooke	Non Indigenous	4	Numeracy	731	269	462	Msk	157	Msk	470.149
2019/2020	District Level	BC Public School	062	Sooke	Special Needs	4	Numeracy	65	16	49	10	Msk	Msk	386.75
2019/2020	District Level	BC Public School	062	Sooke	Non Special Needs	4	Numeracy	793	296	497	108	Msk	Msk	468.007
2019/2020	District Level	BC Public School	063	Saanich	All Students	4	Numeracy	493	382	111	110	251	21	477.275
2019/2020	District Level	BC Public School	063	Saanich	Indigenous	4	Numeracy	44	36	Msk	23	Msk	Msk	384.833
2019/2020	District Level	BC Public School	063	Saanich	Non Indigenous	4	Numeracy	449	346	Msk	Msk	238	Msk	486.893
2019/2020	District Level	BC Public School	063	Saanich	Special Needs	4	Numeracy	66	35	31	20	15	0	402.343
2019/2020	District Level	BC Public School	063	Saanich	Non Special Needs	4	Numeracy	427	347	80	90	236	21	484.833
2019/2020	District Level	BC Public School	064	Gulf Islands	All Students	4	Numeracy	132	122	10	22	85	15	510.393
2019/2020	District Level	BC Public School	064	Gulf Islands	Indigenous	4	Numeracy	12	11	Msk	Msk	Msk	Msk	499.909
2019/2020	District Level	BC Public School	064	Gulf Islands	Non Indigenous	4	Numeracy	120	111	Msk	Msk	Msk	Msk	511.432
2019/2020	District Level	BC Public School	064	Gulf Islands	Special Needs	4	Numeracy	20	16	Msk	Msk	14	Msk	528.562
2019/2020	District Level	BC Public School	064	Gulf Islands	Non Special Needs	4	Numeracy	112	106	Msk	Msk	71	Msk	507.651
2019/2020	District Level	BC Public School	067	Okanagan Skaha	All Students	4	Numeracy	397	372	25	105	244	23	482.513
2019/2020	District Level	BC Public School	067	Okanagan Skaha	Indigenous	4	Numeracy	66	61	Msk	Msk	38	Msk	483.951
2019/2020	District Level	BC Public School	067	Okanagan Skaha	Non Indigenous	4	Numeracy	331	311	Msk	Msk	206	Msk	482.231
2019/2020	District Level	BC Public School	067	Okanagan Skaha	Special Needs	4	Numeracy	43	31	12	16	Msk	Msk	467.774
2019/2020	District Level	BC Public School	067	Okanagan Skaha	Non Special Needs	4	Numeracy	354	341	Msk	Msk	233	Msk	483.853
2019/2020	District Level	BC Public School	068	Nanaimo-Ladysmith	All Students	4	Numeracy	1108	828	280	334	463	31	451.812
2019/2020	District Level	BC Public School	068	Nanaimo-Ladysmith	Indigenous	4	Numeracy	181	118	63	71	Msk	Msk	404.839
2019/2020	District Level	BC Public School	068	Nanaimo-Ladysmith	Non Indigenous	4	Numeracy	927	710	Msk	Msk	419	Msk	459.618
2019/2020	District Level	BC Public School	068	Nanaimo-Ladysmith	Special Needs	4	Numeracy	106	46	60	25	Msk	Msk	403.13
2019/2020	District Level	BC Public School	068	Nanaimo-Ladysmith	Non Special Needs	4	Numeracy	1002	782	Msk	Msk	443	Msk	454.675
2019/2020	District Level	BC Public School	069	Qualicum	All Students	4	Numeracy	280	250	30	82	157	11	470.324
2019/2020	District Level	BC Public School	069	Qualicum	Indigenous	4	Numeracy	34	28	Msk	Msk	16	Msk	439.286
2019/2020	District Level	BC Public School	069	Qualicum	Non Indigenous	4	Numeracy	246	222	Msk	Msk	141	Msk	474.239
2019/2020	District Level	BC Public School	069	Qualicum	Special Needs	4	Numeracy	20	Msk	12	Msk	Msk	0	369.25
2019/2020	District Level	BC Public School	069	Qualicum	Non Special Needs	4	Numeracy	260	Msk	18	Msk	Msk	11	473.665
2019/2020	District Level	BC Public School	070	Pacific Rim	All Students	4	Numeracy	295	280	15	116	135	29	463.496
2019/2020	District Level	BC Public School	070	Pacific Rim	Indigenous	4	Numeracy	124	118	Msk	64	Msk	Msk	432.314
2019/2020	District Level	BC Public School	070	Pacific Rim	Non Indigenous	4	Numeracy	171	162	Msk	Msk	91	Msk	486.21
2019/2020	District Level	BC Public School	070	Pacific Rim	Special Needs	4	Numeracy	20	15	Msk	Msk	Msk	Msk	405
2019/2020	District Level	BC Public School	070	Pacific Rim	Non Special Needs	4	Numeracy	275	265	Msk	Msk	Msk	Msk	466.808
2019/2020	District Level	BC Public School	071	Comox Valley	All Students	4	Numeracy	699	550	149	193	331	26	460.331
2019/2020	District Level	BC Public School	071	Comox Valley	Indigenous	4	Numeracy	148	115	Msk	Msk	63	Msk	448.687
2019/2020	District Level	BC Public School	071	Comox Valley	Non Indigenous	4	Numeracy	551	435	Msk	Msk	268	Msk	463.409
2019/2020	District Level	BC Public School	071	Comox Valley	Special Needs	4	Numeracy	80	44	36	Msk	24	Msk	459.227
2019/2020	District Level	BC Public School	071	Comox Valley	Non Special Needs	4	Numeracy	619	506	Msk	Msk	307	Msk	460.427
2019/2020	District Level	BC Public School	072	Campbell River	All Students	4	Numeracy	398	365	33	150	203	12	448.307
2019/2020	District Level	BC Public School	072	Campbell River	Indigenous	4	Numeracy	111	98	13	47	51	0	430.327
2019/2020	District Level	BC Public School	072	Campbell River	Non Indigenous	4	Numeracy	287	267	20	103	152	12	454.906
2019/2020	District Level	BC Public School	072	Campbell River	Special Needs	4	Numeracy	39	24	15	17	Msk	Msk	383.083
2019/2020	District Level	BC Public School	072	Campbell River	Non Special Needs	4	Numeracy	359	341	18	133	Msk	Msk	452.897
2019/2020	District Level	BC Public School	073	Kamloops-Thompson	All Students	4	Numeracy	1104	1044	60	346	656	42	470.345
2019/2020	District Level	BC Public School	073	Kamloops-Thompson	Indigenous	4	Numeracy	208	189	Msk	Msk	103	Msk	436.365
2019/2020	District Level	BC Public School	073	Kamloops-Thompson	Non Indigenous	4	Numeracy	896	855	Msk	Msk	553	Msk	477.856
2019/2020	District Level	BC Public School	073	Kamloops-Thompson	Special Needs	4	Numeracy	121	93	Msk	52	Msk	Msk	427.323
2019/2020	District Level	BC Public School	073	Kamloops-Thompson	Non Special Needs	4	Numeracy	983	951	Msk	Msk	619	Msk	474.552
2019/2020	District Level	BC Public School	074	Gold Trail	All Students	4	Numeracy	93	92	Msk	57	Msk	Msk	403.141
2019/2020	District Level	BC Public School	074	Gold Trail	Indigenous	4	Numeracy	63	62	Msk	40	Msk	Msk	395.919
2019/2020	District Level	BC Public School	074	Gold Trail	Non Indigenous	4	Numeracy	30	30	Msk	17	Msk	Msk	418.067
2019/2020	District Level	BC Public School	074	Gold Trail	Special Needs	4	Numeracy	Msk	Msk	Msk	Msk	Msk	Msk	Msk
2019/2020	District Level	BC Public School	074	Gold Trail	Non Special Needs	4	Numeracy	Msk	Msk	Msk	Msk	Msk	Msk	Msk
2019/2020	District Level	BC Public School	075	Mission	All Students	4	Numeracy	521	390	131	145	232	13	458.187
2019/2020	District Level	BC Public School	075	Mission	Indigenous	4	Numeracy	94	67	Msk	Msk	39	Msk	438.03
2019/2020	District Level	BC Public School	075	Mission	Non Indigenous	4	Numeracy	427	323	Msk	Msk	193	Msk	462.368
2019/2020	District Level	BC Public School	075	Mission	Special Needs	4	Numeracy	46	24	22	Msk	14	Msk	456.542
2019/2020	District Level	BC Public School	075	Mission	Non Special Needs	4	Numeracy	475	366	109	Msk	218	Msk	458.295
2019/2020	District Level	BC Public School	078	Fraser-Cascade	All Students	4	Numeracy	121	80	41	Msk	55	Msk	489.575
2019/2020	District Level	BC Public School	078	Fraser-Cascade	Indigenous	4	Numeracy	47	29	18	Msk	19	Msk	474.414
2019/2020	District Level	BC Public School	078	Fraser-Cascade	Non Indigenous	4	Numeracy	74	51	23	Msk	36	Msk	498.196
2019/2020	District Level	BC Public School	078	Fraser-Cascade	Special Needs	4	Numeracy	31	Msk	22	Msk	Msk	Msk	458.111
2019/2020	District Level	BC Public School	078	Fraser-Cascade	Non Special Needs	4	Numeracy	90	Msk	19	Msk	Msk	Msk	493.563
2019/2020	District Level	BC Public School	079	Cowichan Valley	All Students	4	Numeracy	620	330	290	171	Msk	Msk	421.212
2019/2020	District Level	BC Public School	079	Cowichan Valley	Indigenous	4	Numeracy	133	47	86	27	Msk	Msk	386.617
2019/2020	District Level	BC Public School	079	Cowichan Valley	Non Indigenous	4	Numeracy	487	283	204	144	Msk	Msk	426.958
2019/2020	District Level	BC Public School	079	Cowichan Valley	Special Needs	4	Numeracy	80	24	56	17	Msk	Msk	387.75
2019/2020	District Level	BC Public School	079	Cowichan Valley	Non Special Needs	4	Numeracy	540	306	234	154	Msk	Msk	423.837
2019/2020	District Level	BC Public School	081	Fort Nelson	All Students	4	Numeracy	49	45	Msk	Msk	35	Msk	591.378
2019/2020	District Level	BC Public School	081	Fort Nelson	Indigenous	4	Numeracy	18	17	Msk	Msk	14	Msk	579.529
2019/2020	District Level	BC Public School	081	Fort Nelson	Non Indigenous	4	Numeracy	31	28	Msk	Msk	21	Msk	598.571
2019/2020	District Level	BC Public School	081	Fort Nelson	Special Needs	4	Numeracy	Msk	Msk	Msk	Msk	Msk	Msk	Msk
2019/2020	District Level	BC Public School	081	Fort Nelson	Non Special Needs	4	Numeracy	Msk	Msk	Msk	Msk	Msk	Msk	Msk
2019/2020	District Level	BC Public School	082	Coast Mountains	All Students	4	Numeracy	268	219	Msk	Msk	114	Msk	447.982
2019/2020	District Level	BC Public School	082	Coast Mountains	Indigenous	4	Numeracy	133	113	Msk	67	Msk	Msk	414.372
2019/2020	District Level	BC Public School	082	Coast Mountains	Non Indigenous	4	Numeracy	135	106	Msk	Msk	72	Msk	483.811
2019/2020	District Level	BC Public School	082	Coast Mountains	Special Needs	4	Numeracy	33	11	22	Msk	Msk	Msk	437.364
2019/2020	District Level	BC Public School	082	Coast Mountains	Non Special Needs	4	Numeracy	235	208	27	Msk	Msk	Msk	448.543
2019/2020	District Level	BC Public School	083	North Okanagan-Shuswap	All Students	4	Numeracy	531	474	57	186	275	13	449.471
2019/2020	District Level	BC Public School	083	North Okanagan-Shuswap	Indigenous	4	Numeracy	110	94	Msk	Msk	49	Msk	436.67
2019/2020	District Level	BC Public School	083	North Okanagan-Shuswap	Non Indigenous	4	Numeracy	421	380	Msk	Msk	226	Msk	452.637
2019/2020	District Level	BC Public School	083	North Okanagan-Shuswap	Special Needs	4	Numeracy	89	46	43	26	Msk	Msk	425.283
2019/2020	District Level	BC Public School	083	North Okanagan-Shuswap	Non Special Needs	4	Numeracy	442	428	Msk	Msk	258	Msk	452.07
2019/2020	District Level	BC Public School	084	Vancouver Island West	All Students	4	Numeracy	35	31	Msk	16	Msk	Msk	427.226
2019/2020	District Level	BC Public School	084	Vancouver Island West	Indigenous	4	Numeracy	25	Msk	Msk	Msk	Msk	Msk	435.174
2019/2020	District Level	BC Public School	084	Vancouver Island West	Non Indigenous	4	Numeracy	10	Msk	Msk	Msk	Msk	Msk	404.375
2019/2020	District Level	BC Public School	084	Vancouver Island West	Special Needs	4	Numeracy	Msk	Msk	Msk	Msk	Msk	Msk	Msk
2019/2020	District Level	BC Public School	084	Vancouver Island West	Non Special Needs	4	Numeracy	Msk	Msk	Msk	Msk	Msk	Msk	Msk
2019/2020	District Level	BC Public School	085	Vancouver Island North	All Students	4	Numeracy	94	86	Msk	Msk	46	Msk	485.849
2019/2020	District Level	BC Public School	085	Vancouver Island North	Indigenous	4	Numeracy	42	41	Msk	Msk	Msk	Msk	476.195
2019/2020	District Level	BC Public School	085	Vancouver Island North	Non Indigenous	4	Numeracy	52	45	Msk	Msk	29	Msk	494.644
2019/2020	District Level	BC Public School	085	Vancouver Island North	Special Needs	4	Numeracy	Msk	Msk	Msk	Msk	Msk	Msk	Msk
2019/2020	District Level	BC Public School	085	Vancouver Island North	Non Special Needs	4	Numeracy	Msk	Msk	Msk	Msk	Msk	Msk	Msk
2019/2020	District Level	BC Public School	087	Stikine	All Students	4	Numeracy	15	11	Msk	Msk	Msk	0	399.909
2019/2020	District Level	BC Public School	087	Stikine	Indigenous	4	Numeracy	Msk	Msk	Msk	Msk	Msk	Msk	Msk
2019/2020	District Level	BC Public School	087	Stikine	Non Indigenous	4	Numeracy	Msk	Msk	Msk	Msk	Msk	Msk	Msk
2019/2020	District Level	BC Public School	087	Stikine	Special Needs	4	Numeracy	Msk	Msk	Msk	Msk	Msk	Msk	Msk
2019/2020	District Level	BC Public School	087	Stikine	Non Special Needs	4	Numeracy	Msk	Msk	Msk	Msk	Msk	Msk	Msk
2019/2020	District Level	BC Public School	091	Nechako Lakes	All Students	4	Numeracy	276	210	66	93	107	10	447.219
2019/2020	District Level	BC Public School	091	Nechako Lakes	Indigenous	4	Numeracy	100	66	34	39	Msk	Msk	406.485
2019/2020	District Level	BC Public School	091	Nechako Lakes	Non Indigenous	4	Numeracy	176	144	Msk	Msk	81	Msk	465.889
2019/2020	District Level	BC Public School	091	Nechako Lakes	Special Needs	4	Numeracy	51	15	36	Msk	Msk	0	414.067
2019/2020	District Level	BC Public School	091	Nechako Lakes	Non Special Needs	4	Numeracy	225	195	30	Msk	Msk	10	449.769
2019/2020	District Level	BC Public School	092	Nisga'a	All Students	4	Numeracy	33	32	Msk	29	Msk	Msk	353
2019/2020	District Level	BC Public School	092	Nisga'a	Indigenous	4	Numeracy	33	32	Msk	29	Msk	Msk	353
2019/2020	District Level	BC Public School	092	Nisga'a	Special Needs	4	Numeracy	Msk	Msk	Msk	Msk	Msk	Msk	Msk
2019/2020	District Level	BC Public School	092	Nisga'a	Non Special Needs	4	Numeracy	Msk	Msk	Msk	Msk	Msk	Msk	Msk
2019/2020	District Level	BC Public School	093	Conseil scolaire francophone	All Students	4	Numeracy	591	311	280	77	203	31	500.582
2019/2020	District Level	BC Public School	093	Conseil scolaire francophone	Indigenous	4	Numeracy	48	17	31	Msk	Msk	Msk	443.765
2019/2020	District Level	BC Public School	093	Conseil scolaire francophone	Non Indigenous	4	Numeracy	543	294	249	Msk	Msk	Msk	503.867
2019/2020	District Level	BC Public School	093	Conseil scolaire francophone	Special Needs	4	Numeracy	52	10	42	Msk	Msk	0	438.1
2019/2020	District Level	BC Public School	093	Conseil scolaire francophone	Non Special Needs	4	Numeracy	539	301	238	Msk	Msk	31	502.658
2019/2020	Province Level	Province-Total			All Students	7	Numeracy	49213	36761	12452	12003	19108	5650	483.078
2019/2020	Province Level	Province-Total			Indigenous	7	Numeracy	6147	4523	1624	2707	1683	133	408.506
2019/2020	Province Level	Province-Total			Non Indigenous	7	Numeracy	43066	32238	10828	9296	17425	5517	493.54
2019/2020	Province Level	Province-Total			Special Needs	7	Numeracy	7725	4296	3429	2248	1507	541	437.531
2019/2020	Province Level	Province-Total			Non Special Needs	7	Numeracy	41488	32465	9023	9755	17601	5109	489.105
2019/2020	Province Level	BC Public School			All Students	7	Numeracy	42388	30418	11970	11069	15763	3586	469.604
2019/2020	Province Level	BC Public School			Indigenous	7	Numeracy	5607	4086	1521	2467	1514	105	406.871
2019/2020	Province Level	BC Public School			Non Indigenous	7	Numeracy	36781	26332	10449	8602	14249	3481	479.338
2019/2020	Province Level	BC Public School			Special Needs	7	Numeracy	6827	3681	3146	2048	1198	435	429.205
2019/2020	Province Level	BC Public School			Non Special Needs	7	Numeracy	35561	26737	8824	9021	14565	3151	475.166
2019/2020	Province Level	BC Independent School			All Students	7	Numeracy	6825	6343	482	934	3345	2064	547.692
2019/2020	Province Level	BC Independent School			Indigenous	7	Numeracy	540	437	103	240	169	28	423.792
2019/2020	Province Level	BC Independent School			Non Indigenous	7	Numeracy	6285	5906	379	694	3176	2036	556.86
2019/2020	Province Level	BC Independent School			Special Needs	7	Numeracy	898	615	283	200	309	106	487.369
2019/2020	Province Level	BC Independent School			Non Special Needs	7	Numeracy	5927	5728	199	734	3036	1958	554.169
2019/2020	District Level	BC Public School	005	Southeast Kootenay	All Students	7	Numeracy	451	407	44	199	196	12	433.843
2019/2020	District Level	BC Public School	005	Southeast Kootenay	Indigenous	7	Numeracy	99	91	Msk	53	Msk	Msk	412.121
2019/2020	District Level	BC Public School	005	Southeast Kootenay	Non Indigenous	7	Numeracy	352	316	Msk	Msk	161	Msk	440.098
2019/2020	District Level	BC Public School	005	Southeast Kootenay	Special Needs	7	Numeracy	66	47	19	36	Msk	Msk	367.192
2019/2020	District Level	BC Public School	005	Southeast Kootenay	Non Special Needs	7	Numeracy	385	360	Msk	Msk	186	Msk	442.544
2019/2020	District Level	BC Public School	006	Rocky Mountain	All Students	7	Numeracy	272	268	Msk	Msk	141	Msk	486.34
2019/2020	District Level	BC Public School	006	Rocky Mountain	Indigenous	7	Numeracy	55	55	Msk	Msk	Msk	Msk	464.346
2019/2020	District Level	BC Public School	006	Rocky Mountain	Non Indigenous	7	Numeracy	217	213	Msk	Msk	117	Msk	492.019
2019/2020	District Level	BC Public School	006	Rocky Mountain	Special Needs	7	Numeracy	32	30	Msk	16	Msk	Msk	422
2019/2020	District Level	BC Public School	006	Rocky Mountain	Non Special Needs	7	Numeracy	240	238	Msk	Msk	129	Msk	494.45
2019/2020	District Level	BC Public School	008	Kootenay Lake	All Students	7	Numeracy	394	320	74	138	161	21	443.938
2019/2020	District Level	BC Public School	008	Kootenay Lake	Indigenous	7	Numeracy	102	83	Msk	39	Msk	Msk	434.663
2019/2020	District Level	BC Public School	008	Kootenay Lake	Non Indigenous	7	Numeracy	292	237	Msk	Msk	123	Msk	447.186
2019/2020	District Level	BC Public School	008	Kootenay Lake	Special Needs	7	Numeracy	47	31	16	21	10	0	390.903
2019/2020	District Level	BC Public School	008	Kootenay Lake	Non Special Needs	7	Numeracy	347	289	58	117	151	21	449.626
2019/2020	District Level	BC Public School	010	Arrow Lakes	All Students	7	Numeracy	44	37	Msk	Msk	23	Msk	493.351
2019/2020	District Level	BC Public School	010	Arrow Lakes	Indigenous	7	Numeracy	10	Msk	Msk	Msk	Msk	Msk	468.778
2019/2020	District Level	BC Public School	010	Arrow Lakes	Non Indigenous	7	Numeracy	34	Msk	Msk	Msk	Msk	Msk	501.25
2019/2020	District Level	BC Public School	010	Arrow Lakes	Special Needs	7	Numeracy	Msk	Msk	Msk	Msk	Msk	Msk	Msk
2019/2020	District Level	BC Public School	010	Arrow Lakes	Non Special Needs	7	Numeracy	Msk	Msk	Msk	Msk	Msk	Msk	Msk
2019/2020	District Level	BC Public School	019	Revelstoke	All Students	7	Numeracy	72	67	Msk	Msk	38	Msk	502.388
2019/2020	District Level	BC Public School	019	Revelstoke	Indigenous	7	Numeracy	Msk	Msk	Msk	Msk	Msk	Msk	Msk
2019/2020	District Level	BC Public School	019	Revelstoke	Non Indigenous	7	Numeracy	Msk	Msk	Msk	Msk	Msk	Msk	Msk
2019/2020	District Level	BC Public School	019	Revelstoke	Special Needs	7	Numeracy	13	10	Msk	Msk	Msk	0	447.6
2019/2020	District Level	BC Public School	019	Revelstoke	Non Special Needs	7	Numeracy	59	57	Msk	Msk	Msk	11	512
2019/2020	District Level	BC Public School	020	Kootenay-Columbia	All Students	7	Numeracy	301	136	165	Msk	80	Msk	443.963
2019/2020	District Level	BC Public School	020	Kootenay-Columbia	Indigenous	7	Numeracy	45	21	24	Msk	17	Msk	471.952
2019/2020	District Level	BC Public School	020	Kootenay-Columbia	Non Indigenous	7	Numeracy	256	115	141	Msk	63	Msk	438.852
2019/2020	District Level	BC Public School	020	Kootenay-Columbia	Special Needs	7	Numeracy	41	12	29	Msk	Msk	Msk	412.25
2019/2020	District Level	BC Public School	020	Kootenay-Columbia	Non Special Needs	7	Numeracy	260	124	136	Msk	Msk	Msk	447.032
2019/2020	District Level	BC Public School	022	Vernon	All Students	7	Numeracy	648	590	58	221	323	46	462.3
2019/2020	District Level	BC Public School	022	Vernon	Indigenous	7	Numeracy	88	80	Msk	Msk	Msk	Msk	422.75
2019/2020	District Level	BC Public School	022	Vernon	Non Indigenous	7	Numeracy	560	510	Msk	Msk	284	Msk	468.504
2019/2020	District Level	BC Public School	022	Vernon	Special Needs	7	Numeracy	80	53	27	39	Msk	Msk	399.547
2019/2020	District Level	BC Public School	022	Vernon	Non Special Needs	7	Numeracy	568	537	Msk	Msk	313	Msk	468.493
2019/2020	District Level	BC Public School	023	Central Okanagan	All Students	7	Numeracy	1790	1163	627	497	599	67	446.979
2019/2020	District Level	BC Public School	023	Central Okanagan	Indigenous	7	Numeracy	305	192	113	112	Msk	Msk	410.005
2019/2020	District Level	BC Public School	023	Central Okanagan	Non Indigenous	7	Numeracy	1485	971	514	Msk	524	Msk	454.29
2019/2020	District Level	BC Public School	023	Central Okanagan	Special Needs	7	Numeracy	288	136	152	84	42	10	408.14
2019/2020	District Level	BC Public School	023	Central Okanagan	Non Special Needs	7	Numeracy	1502	1027	475	413	557	57	452.123
2019/2020	District Level	BC Public School	027	Cariboo-Chilcotin	All Students	7	Numeracy	391	365	26	224	126	15	413.216
2019/2020	District Level	BC Public School	027	Cariboo-Chilcotin	Indigenous	7	Numeracy	118	107	Msk	79	Msk	Msk	369.822
2019/2020	District Level	BC Public School	027	Cariboo-Chilcotin	Non Indigenous	7	Numeracy	273	258	Msk	145	Msk	Msk	431.213
2019/2020	District Level	BC Public School	027	Cariboo-Chilcotin	Special Needs	7	Numeracy	45	36	Msk	28	Msk	Msk	355.5
2019/2020	District Level	BC Public School	027	Cariboo-Chilcotin	Non Special Needs	7	Numeracy	346	329	Msk	196	Msk	Msk	419.532
2019/2020	District Level	BC Public School	028	Quesnel	All Students	7	Numeracy	242	87	155	61	Msk	Msk	389.632
2019/2020	District Level	BC Public School	028	Quesnel	Indigenous	7	Numeracy	81	33	48	25	Msk	Msk	367.242
2019/2020	District Level	BC Public School	028	Quesnel	Non Indigenous	7	Numeracy	161	54	107	36	Msk	Msk	403.315
2019/2020	District Level	BC Public School	028	Quesnel	Special Needs	7	Numeracy	34	Msk	30	Msk	Msk	Msk	367.5
2019/2020	District Level	BC Public School	028	Quesnel	Non Special Needs	7	Numeracy	208	Msk	125	Msk	Msk	Msk	390.699
2019/2020	District Level	BC Public School	033	Chilliwack	All Students	7	Numeracy	1072	933	139	401	477	55	450.069
2019/2020	District Level	BC Public School	033	Chilliwack	Indigenous	7	Numeracy	217	173	Msk	100	Msk	Msk	409.965
2019/2020	District Level	BC Public School	033	Chilliwack	Non Indigenous	7	Numeracy	855	760	Msk	Msk	408	Msk	459.197
2019/2020	District Level	BC Public School	033	Chilliwack	Special Needs	7	Numeracy	199	134	65	76	44	14	427.552
2019/2020	District Level	BC Public School	033	Chilliwack	Non Special Needs	7	Numeracy	873	799	74	325	433	41	453.845
2019/2020	District Level	BC Public School	034	Abbotsford	All Students	7	Numeracy	1464	1384	80	488	803	93	463.486
2019/2020	District Level	BC Public School	034	Abbotsford	Indigenous	7	Numeracy	171	162	Msk	92	Msk	Msk	415.42
2019/2020	District Level	BC Public School	034	Abbotsford	Non Indigenous	7	Numeracy	1293	1222	Msk	Msk	736	Msk	469.858
2019/2020	District Level	BC Public School	034	Abbotsford	Special Needs	7	Numeracy	168	130	Msk	89	Msk	Msk	389.231
2019/2020	District Level	BC Public School	034	Abbotsford	Non Special Needs	7	Numeracy	1296	1254	Msk	Msk	765	Msk	471.184
2019/2020	District Level	BC Public School	035	Langley	All Students	7	Numeracy	1587	1385	202	524	713	148	463.134
2019/2020	District Level	BC Public School	035	Langley	Indigenous	7	Numeracy	175	143	Msk	90	Msk	Msk	401.559
2019/2020	District Level	BC Public School	035	Langley	Non Indigenous	7	Numeracy	1412	1242	Msk	Msk	661	Msk	470.223
2019/2020	District Level	BC Public School	035	Langley	Special Needs	7	Numeracy	252	166	86	109	Msk	Msk	391.783
2019/2020	District Level	BC Public School	035	Langley	Non Special Needs	7	Numeracy	1335	1219	Msk	Msk	663	Msk	472.85
2019/2020	District Level	BC Public School	036	Surrey	All Students	7	Numeracy	5718	3394	2324	1102	1814	478	480.282
2019/2020	District Level	BC Public School	036	Surrey	Indigenous	7	Numeracy	304	139	165	Msk	70	Msk	424.827
2019/2020	District Level	BC Public School	036	Surrey	Non Indigenous	7	Numeracy	5414	3255	2159	Msk	1744	Msk	482.65
2019/2020	District Level	BC Public School	036	Surrey	Special Needs	7	Numeracy	813	300	513	131	106	63	465.873
2019/2020	District Level	BC Public School	036	Surrey	Non Special Needs	7	Numeracy	4905	3094	1811	971	1708	415	481.679
2019/2020	District Level	BC Public School	037	Delta	All Students	7	Numeracy	1212	754	458	242	439	73	476.127
2019/2020	District Level	BC Public School	037	Delta	Indigenous	7	Numeracy	69	31	38	22	Msk	Msk	403.161
2019/2020	District Level	BC Public School	037	Delta	Non Indigenous	7	Numeracy	1143	723	420	220	Msk	Msk	479.256
2019/2020	District Level	BC Public School	037	Delta	Special Needs	7	Numeracy	273	136	137	52	69	15	470.507
2019/2020	District Level	BC Public School	037	Delta	Non Special Needs	7	Numeracy	939	618	321	190	370	58	477.364
2019/2020	District Level	BC Public School	038	Richmond	All Students	7	Numeracy	1546	936	610	152	527	257	533.241
2019/2020	District Level	BC Public School	038	Richmond	Indigenous	7	Numeracy	25	Msk	16	Msk	Msk	Msk	417.889
2019/2020	District Level	BC Public School	038	Richmond	Non Indigenous	7	Numeracy	1521	Msk	594	Msk	Msk	Msk	534.361
2019/2020	District Level	BC Public School	038	Richmond	Special Needs	7	Numeracy	169	49	120	19	17	13	479.286
2019/2020	District Level	BC Public School	038	Richmond	Non Special Needs	7	Numeracy	1377	887	490	133	510	244	536.222
2019/2020	District Level	BC Public School	039	Vancouver	All Students	7	Numeracy	3682	2124	1558	445	1158	521	520.834
2019/2020	District Level	BC Public School	039	Vancouver	Indigenous	7	Numeracy	181	43	138	28	Msk	Msk	388.954
2019/2020	District Level	BC Public School	039	Vancouver	Non Indigenous	7	Numeracy	3501	2081	1420	Msk	1146	Msk	523.559
2019/2020	District Level	BC Public School	039	Vancouver	Special Needs	7	Numeracy	600	209	391	70	67	72	507.182
2019/2020	District Level	BC Public School	039	Vancouver	Non Special Needs	7	Numeracy	3082	1915	1167	375	1091	449	522.324
2019/2020	District Level	BC Public School	040	New Westminster	All Students	7	Numeracy	494	430	64	132	244	54	482.279
2019/2020	District Level	BC Public School	040	New Westminster	Indigenous	7	Numeracy	19	15	Msk	Msk	Msk	0	442.067
2019/2020	District Level	BC Public School	040	New Westminster	Non Indigenous	7	Numeracy	475	415	Msk	Msk	Msk	54	483.733
2019/2020	District Level	BC Public School	040	New Westminster	Special Needs	7	Numeracy	65	31	34	23	Msk	Msk	396.516
2019/2020	District Level	BC Public School	040	New Westminster	Non Special Needs	7	Numeracy	429	399	30	109	Msk	Msk	488.942
2019/2020	District Level	BC Public School	041	Burnaby	All Students	7	Numeracy	1841	1173	668	258	615	300	519.213
2019/2020	District Level	BC Public School	041	Burnaby	Indigenous	7	Numeracy	61	25	36	14	Msk	Msk	405.4
2019/2020	District Level	BC Public School	041	Burnaby	Non Indigenous	7	Numeracy	1780	1148	632	Msk	605	Msk	521.692
2019/2020	District Level	BC Public School	041	Burnaby	Special Needs	7	Numeracy	213	70	143	33	Msk	Msk	455.371
2019/2020	District Level	BC Public School	041	Burnaby	Non Special Needs	7	Numeracy	1628	1103	525	Msk	586	Msk	523.265
2019/2020	District Level	BC Public School	042	Maple Ridge-Pitt Meadows	All Students	7	Numeracy	1103	277	826	121	134	22	446.3
2019/2020	District Level	BC Public School	042	Maple Ridge-Pitt Meadows	Indigenous	7	Numeracy	120	16	104	Msk	Msk	0	415.438
2019/2020	District Level	BC Public School	042	Maple Ridge-Pitt Meadows	Non Indigenous	7	Numeracy	983	261	722	Msk	Msk	22	448.192
2019/2020	District Level	BC Public School	042	Maple Ridge-Pitt Meadows	Special Needs	7	Numeracy	235	42	193	23	Msk	Msk	431.238
2019/2020	District Level	BC Public School	042	Maple Ridge-Pitt Meadows	Non Special Needs	7	Numeracy	868	235	633	Msk	121	Msk	448.991
2019/2020	District Level	BC Public School	043	Coquitlam	All Students	7	Numeracy	2499	1980	519	643	1083	254	477.312
2019/2020	District Level	BC Public School	043	Coquitlam	Indigenous	7	Numeracy	130	103	Msk	59	Msk	Msk	420.418
2019/2020	District Level	BC Public School	043	Coquitlam	Non Indigenous	7	Numeracy	2369	1877	Msk	Msk	1044	Msk	480.434
2019/2020	District Level	BC Public School	043	Coquitlam	Special Needs	7	Numeracy	582	426	156	146	164	116	498.516
2019/2020	District Level	BC Public School	043	Coquitlam	Non Special Needs	7	Numeracy	1917	1554	363	497	919	138	471.499
2019/2020	District Level	BC Public School	044	North Vancouver	All Students	7	Numeracy	1211	1158	53	245	716	197	506.864
2019/2020	District Level	BC Public School	044	North Vancouver	Indigenous	7	Numeracy	59	54	Msk	Msk	26	Msk	432.87
2019/2020	District Level	BC Public School	044	North Vancouver	Non Indigenous	7	Numeracy	1152	1104	Msk	Msk	690	Msk	510.484
2019/2020	District Level	BC Public School	044	North Vancouver	Special Needs	7	Numeracy	230	201	29	75	99	27	469.776
2019/2020	District Level	BC Public School	044	North Vancouver	Non Special Needs	7	Numeracy	981	957	24	170	617	170	514.654
2019/2020	District Level	BC Public School	045	West Vancouver	All Students	7	Numeracy	525	496	29	30	236	230	585.956
2019/2020	District Level	BC Public School	045	West Vancouver	Indigenous	7	Numeracy	13	12	Msk	Msk	Msk	Msk	540.25
2019/2020	District Level	BC Public School	045	West Vancouver	Non Indigenous	7	Numeracy	512	484	Msk	Msk	Msk	Msk	587.089
2019/2020	District Level	BC Public School	045	West Vancouver	Special Needs	7	Numeracy	63	48	15	Msk	26	Msk	535.75
2019/2020	District Level	BC Public School	045	West Vancouver	Non Special Needs	7	Numeracy	462	448	Msk	Msk	Msk	216	591.335
2019/2020	District Level	BC Public School	046	Sunshine Coast	All Students	7	Numeracy	240	186	54	60	101	25	482.774
2019/2020	District Level	BC Public School	046	Sunshine Coast	Indigenous	7	Numeracy	52	38	14	17	21	0	432.658
2019/2020	District Level	BC Public School	046	Sunshine Coast	Non Indigenous	7	Numeracy	188	148	40	43	80	25	495.642
2019/2020	District Level	BC Public School	046	Sunshine Coast	Special Needs	7	Numeracy	69	38	31	20	Msk	Msk	437.658
2019/2020	District Level	BC Public School	046	Sunshine Coast	Non Special Needs	7	Numeracy	171	148	Msk	Msk	85	Msk	494.358
2019/2020	District Level	BC Public School	047	Powell River	All Students	7	Numeracy	158	114	44	35	64	15	478.105
2019/2020	District Level	BC Public School	047	Powell River	Indigenous	7	Numeracy	24	18	Msk	Msk	Msk	Msk	440.222
2019/2020	District Level	BC Public School	047	Powell River	Non Indigenous	7	Numeracy	134	96	Msk	Msk	Msk	Msk	485.208
2019/2020	District Level	BC Public School	047	Powell River	Special Needs	7	Numeracy	40	24	16	10	14	0	442.958
2019/2020	District Level	BC Public School	047	Powell River	Non Special Needs	7	Numeracy	118	90	28	25	50	15	487.478
2019/2020	District Level	BC Public School	048	Sea to Sky	All Students	7	Numeracy	340	296	44	120	164	12	455.074
2019/2020	District Level	BC Public School	048	Sea to Sky	Indigenous	7	Numeracy	39	29	10	18	11	0	407.276
2019/2020	District Level	BC Public School	048	Sea to Sky	Non Indigenous	7	Numeracy	301	267	34	102	153	12	460.266
2019/2020	District Level	BC Public School	048	Sea to Sky	Special Needs	7	Numeracy	42	27	15	18	Msk	Msk	387.556
2019/2020	District Level	BC Public School	048	Sea to Sky	Non Special Needs	7	Numeracy	298	269	29	102	Msk	Msk	461.851
2019/2020	District Level	BC Public School	049	Central Coast	All Students	7	Numeracy	Msk	Msk	Msk	Msk	Msk	Msk	Msk
2019/2020	District Level	BC Public School	049	Central Coast	Indigenous	7	Numeracy	Msk	Msk	Msk	Msk	Msk	Msk	Msk
2019/2020	District Level	BC Public School	049	Central Coast	Non Indigenous	7	Numeracy	Msk	Msk	Msk	Msk	Msk	Msk	Msk
2019/2020	District Level	BC Public School	049	Central Coast	Special Needs	7	Numeracy	Msk	Msk	Msk	Msk	Msk	Msk	Msk
2019/2020	District Level	BC Public School	049	Central Coast	Non Special Needs	7	Numeracy	Msk	Msk	Msk	Msk	Msk	Msk	Msk
2019/2020	District Level	BC Public School	050	Haida Gwaii	All Students	7	Numeracy	36	32	Msk	24	Msk	Msk	404.156
2019/2020	District Level	BC Public School	050	Haida Gwaii	Indigenous	7	Numeracy	Msk	Msk	Msk	Msk	Msk	Msk	Msk
2019/2020	District Level	BC Public School	050	Haida Gwaii	Non Indigenous	7	Numeracy	Msk	Msk	Msk	Msk	Msk	Msk	Msk
2019/2020	District Level	BC Public School	050	Haida Gwaii	Special Needs	7	Numeracy	15	12	Msk	Msk	Msk	Msk	382.083
2019/2020	District Level	BC Public School	050	Haida Gwaii	Non Special Needs	7	Numeracy	21	20	Msk	Msk	Msk	Msk	417.4
2019/2020	District Level	BC Public School	051	Boundary	All Students	7	Numeracy	109	101	Msk	Msk	63	Msk	456.644
2019/2020	District Level	BC Public School	051	Boundary	Indigenous	7	Numeracy	30	29	Msk	Msk	16	Msk	432.517
2019/2020	District Level	BC Public School	051	Boundary	Non Indigenous	7	Numeracy	79	72	Msk	Msk	47	Msk	466.361
2019/2020	District Level	BC Public School	051	Boundary	Special Needs	7	Numeracy	24	21	Msk	14	Msk	Msk	401.429
2019/2020	District Level	BC Public School	051	Boundary	Non Special Needs	7	Numeracy	85	80	Msk	22	Msk	Msk	471.137
2019/2020	District Level	BC Public School	052	Prince Rupert	All Students	7	Numeracy	143	131	Msk	82	Msk	Msk	415.565
2019/2020	District Level	BC Public School	052	Prince Rupert	Indigenous	7	Numeracy	Msk	Msk	Msk	Msk	Msk	Msk	Msk
2019/2020	District Level	BC Public School	052	Prince Rupert	Non Indigenous	7	Numeracy	Msk	Msk	Msk	Msk	Msk	Msk	Msk
2019/2020	District Level	BC Public School	052	Prince Rupert	Special Needs	7	Numeracy	Msk	Msk	Msk	Msk	Msk	Msk	Msk
2019/2020	District Level	BC Public School	052	Prince Rupert	Non Special Needs	7	Numeracy	Msk	Msk	Msk	Msk	Msk	Msk	Msk
2019/2020	District Level	BC Public School	053	Okanagan Similkameen	All Students	7	Numeracy	177	171	Msk	Msk	87	Msk	455.585
2019/2020	District Level	BC Public School	053	Okanagan Similkameen	Indigenous	7	Numeracy	44	44	Msk	Msk	24	Msk	438.773
2019/2020	District Level	BC Public School	053	Okanagan Similkameen	Non Indigenous	7	Numeracy	133	127	Msk	Msk	63	Msk	461.409
2019/2020	District Level	BC Public School	053	Okanagan Similkameen	Special Needs	7	Numeracy	36	34	Msk	26	Msk	Msk	386.176
2019/2020	District Level	BC Public School	053	Okanagan Similkameen	Non Special Needs	7	Numeracy	141	137	Msk	46	Msk	Msk	472.81
2019/2020	District Level	BC Public School	054	Bulkley Valley	All Students	7	Numeracy	129	124	Msk	56	Msk	Msk	465.008
2019/2020	District Level	BC Public School	054	Bulkley Valley	Indigenous	7	Numeracy	45	43	Msk	26	Msk	Msk	424.651
2019/2020	District Level	BC Public School	054	Bulkley Valley	Non Indigenous	7	Numeracy	84	81	Msk	Msk	35	Msk	486.432
2019/2020	District Level	BC Public School	054	Bulkley Valley	Special Needs	7	Numeracy	18	15	Msk	11	Msk	Msk	392.6
2019/2020	District Level	BC Public School	054	Bulkley Valley	Non Special Needs	7	Numeracy	111	109	Msk	45	Msk	Msk	474.973
2019/2020	District Level	BC Public School	057	Prince George	All Students	7	Numeracy	991	937	54	474	424	39	430.631
2019/2020	District Level	BC Public School	057	Prince George	Indigenous	7	Numeracy	304	270	Msk	170	Msk	Msk	395.652
2019/2020	District Level	BC Public School	057	Prince George	Non Indigenous	7	Numeracy	687	667	Msk	Msk	329	Msk	444.79
2019/2020	District Level	BC Public School	057	Prince George	Special Needs	7	Numeracy	155	121	34	89	Msk	Msk	374.372
2019/2020	District Level	BC Public School	057	Prince George	Non Special Needs	7	Numeracy	836	816	Msk	Msk	394	Msk	438.973
2019/2020	District Level	BC Public School	058	Nicola-Similkameen	All Students	7	Numeracy	160	153	Msk	Msk	72	Msk	444.091
2019/2020	District Level	BC Public School	058	Nicola-Similkameen	Indigenous	7	Numeracy	81	76	Msk	47	Msk	Msk	409.434
2019/2020	District Level	BC Public School	058	Nicola-Similkameen	Non Indigenous	7	Numeracy	79	77	Msk	Msk	45	Msk	478.299
2019/2020	District Level	BC Public School	058	Nicola-Similkameen	Special Needs	7	Numeracy	27	23	Msk	16	Msk	Msk	389.261
2019/2020	District Level	BC Public School	058	Nicola-Similkameen	Non Special Needs	7	Numeracy	133	130	Msk	54	Msk	Msk	453.792
2019/2020	District Level	BC Public School	059	Peace River South	All Students	7	Numeracy	285	274	Msk	143	Msk	Msk	432.858
2019/2020	District Level	BC Public School	059	Peace River South	Indigenous	7	Numeracy	92	84	Msk	52	Msk	Msk	403.536
2019/2020	District Level	BC Public School	059	Peace River South	Non Indigenous	7	Numeracy	193	190	Msk	Msk	Msk	Msk	445.821
2019/2020	District Level	BC Public School	059	Peace River South	Special Needs	7	Numeracy	53	44	Msk	37	Msk	Msk	356.114
2019/2020	District Level	BC Public School	059	Peace River South	Non Special Needs	7	Numeracy	232	230	Msk	106	Msk	Msk	447.539
2019/2020	District Level	BC Public School	060	Peace River North	All Students	7	Numeracy	496	450	46	208	210	32	446.898
2019/2020	District Level	BC Public School	060	Peace River North	Indigenous	7	Numeracy	120	104	Msk	65	Msk	Msk	408.154
2019/2020	District Level	BC Public School	060	Peace River North	Non Indigenous	7	Numeracy	376	346	Msk	Msk	174	Msk	458.543
2019/2020	District Level	BC Public School	060	Peace River North	Special Needs	7	Numeracy	60	35	25	25	Msk	Msk	379.086
2019/2020	District Level	BC Public School	060	Peace River North	Non Special Needs	7	Numeracy	436	415	21	183	Msk	Msk	452.617
2019/2020	District Level	BC Public School	061	Greater Victoria	All Students	7	Numeracy	1382	755	627	311	360	84	455.796
2019/2020	District Level	BC Public School	061	Greater Victoria	Indigenous	7	Numeracy	120	61	59	39	Msk	Msk	381.639
2019/2020	District Level	BC Public School	061	Greater Victoria	Non Indigenous	7	Numeracy	1262	694	568	Msk	340	Msk	462.314
2019/2020	District Level	BC Public School	061	Greater Victoria	Special Needs	7	Numeracy	255	96	159	62	20	14	410.083
2019/2020	District Level	BC Public School	061	Greater Victoria	Non Special Needs	7	Numeracy	1127	659	468	249	340	70	462.455
2019/2020	District Level	BC Public School	062	Sooke	All Students	7	Numeracy	801	251	550	143	98	10	422.992
2019/2020	District Level	BC Public School	062	Sooke	Indigenous	7	Numeracy	111	39	72	29	10	0	378.641
2019/2020	District Level	BC Public School	062	Sooke	Non Indigenous	7	Numeracy	690	212	478	114	88	10	431.151
2019/2020	District Level	BC Public School	062	Sooke	Special Needs	7	Numeracy	120	31	89	21	Msk	Msk	391.742
2019/2020	District Level	BC Public School	062	Sooke	Non Special Needs	7	Numeracy	681	220	461	122	Msk	Msk	427.396
2019/2020	District Level	BC Public School	063	Saanich	All Students	7	Numeracy	527	300	227	92	183	25	468.167
2019/2020	District Level	BC Public School	063	Saanich	Indigenous	7	Numeracy	52	24	28	16	Msk	Msk	386.917
2019/2020	District Level	BC Public School	063	Saanich	Non Indigenous	7	Numeracy	475	276	199	76	Msk	Msk	475.232
2019/2020	District Level	BC Public School	063	Saanich	Special Needs	7	Numeracy	85	26	59	13	Msk	Msk	430.423
2019/2020	District Level	BC Public School	063	Saanich	Non Special Needs	7	Numeracy	442	274	168	Msk	172	Msk	471.748
2019/2020	District Level	BC Public School	064	Gulf Islands	All Students	7	Numeracy	130	124	Msk	Msk	78	Msk	471.79
2019/2020	District Level	BC Public School	064	Gulf Islands	Indigenous	7	Numeracy	17	16	Msk	Msk	10	Msk	445.562
2019/2020	District Level	BC Public School	064	Gulf Islands	Non Indigenous	7	Numeracy	113	108	Msk	Msk	68	Msk	475.676
2019/2020	District Level	BC Public School	064	Gulf Islands	Special Needs	7	Numeracy	18	14	Msk	Msk	Msk	Msk	402.929
2019/2020	District Level	BC Public School	064	Gulf Islands	Non Special Needs	7	Numeracy	112	110	Msk	Msk	Msk	Msk	480.555
2019/2020	District Level	BC Public School	067	Okanagan Skaha	All Students	7	Numeracy	449	435	14	186	231	18	449.483
2019/2020	District Level	BC Public School	067	Okanagan Skaha	Indigenous	7	Numeracy	92	88	Msk	59	Msk	Msk	410.534
2019/2020	District Level	BC Public School	067	Okanagan Skaha	Non Indigenous	7	Numeracy	357	347	Msk	Msk	202	Msk	459.36
2019/2020	District Level	BC Public School	067	Okanagan Skaha	Special Needs	7	Numeracy	53	47	Msk	37	Msk	Msk	383.319
2019/2020	District Level	BC Public School	067	Okanagan Skaha	Non Special Needs	7	Numeracy	396	388	Msk	Msk	221	Msk	457.497
2019/2020	District Level	BC Public School	068	Nanaimo-Ladysmith	All Students	7	Numeracy	1183	872	311	359	445	68	450.33
2019/2020	District Level	BC Public School	068	Nanaimo-Ladysmith	Indigenous	7	Numeracy	222	146	76	85	Msk	Msk	401.219
2019/2020	District Level	BC Public School	068	Nanaimo-Ladysmith	Non Indigenous	7	Numeracy	961	726	Msk	Msk	385	Msk	460.207
2019/2020	District Level	BC Public School	068	Nanaimo-Ladysmith	Special Needs	7	Numeracy	133	60	73	41	19	0	364.417
2019/2020	District Level	BC Public School	068	Nanaimo-Ladysmith	Non Special Needs	7	Numeracy	1050	812	238	318	426	68	456.679
2019/2020	District Level	BC Public School	069	Qualicum	All Students	7	Numeracy	330	297	33	119	156	22	459.714
2019/2020	District Level	BC Public School	069	Qualicum	Indigenous	7	Numeracy	40	33	Msk	Msk	20	Msk	446.333
2019/2020	District Level	BC Public School	069	Qualicum	Non Indigenous	7	Numeracy	290	264	Msk	Msk	136	Msk	461.386
2019/2020	District Level	BC Public School	069	Qualicum	Special Needs	7	Numeracy	54	36	18	26	Msk	Msk	394.722
2019/2020	District Level	BC Public School	069	Qualicum	Non Special Needs	7	Numeracy	276	261	15	93	Msk	Msk	468.678
2019/2020	District Level	BC Public School	070	Pacific Rim	All Students	7	Numeracy	289	276	13	142	123	11	431.319
2019/2020	District Level	BC Public School	070	Pacific Rim	Indigenous	7	Numeracy	97	90	Msk	56	Msk	Msk	408.944
2019/2020	District Level	BC Public School	070	Pacific Rim	Non Indigenous	7	Numeracy	192	186	Msk	Msk	90	Msk	442.145
2019/2020	District Level	BC Public School	070	Pacific Rim	Special Needs	7	Numeracy	56	47	Msk	32	Msk	Msk	377.596
2019/2020	District Level	BC Public School	070	Pacific Rim	Non Special Needs	7	Numeracy	233	229	Msk	110	Msk	Msk	442.345
2019/2020	District Level	BC Public School	071	Comox Valley	All Students	7	Numeracy	671	553	118	231	290	32	446.957
2019/2020	District Level	BC Public School	071	Comox Valley	Indigenous	7	Numeracy	139	118	Msk	74	Msk	Msk	410.814
2019/2020	District Level	BC Public School	071	Comox Valley	Non Indigenous	7	Numeracy	532	435	Msk	Msk	250	Msk	456.761
2019/2020	District Level	BC Public School	071	Comox Valley	Special Needs	7	Numeracy	91	60	31	43	Msk	Msk	381.9
2019/2020	District Level	BC Public School	071	Comox Valley	Non Special Needs	7	Numeracy	580	493	Msk	Msk	276	Msk	454.874
2019/2020	District Level	BC Public School	072	Campbell River	All Students	7	Numeracy	433	377	56	188	167	22	435.279
2019/2020	District Level	BC Public School	072	Campbell River	Indigenous	7	Numeracy	123	105	Msk	71	Msk	Msk	384.771
2019/2020	District Level	BC Public School	072	Campbell River	Non Indigenous	7	Numeracy	310	272	Msk	Msk	134	Msk	454.776
2019/2020	District Level	BC Public School	072	Campbell River	Special Needs	7	Numeracy	80	48	32	36	Msk	Msk	355.479
2019/2020	District Level	BC Public School	072	Campbell River	Non Special Needs	7	Numeracy	353	329	Msk	Msk	156	Msk	446.921
2019/2020	District Level	BC Public School	073	Kamloops-Thompson	All Students	7	Numeracy	1187	1110	77	452	571	87	455.908
2019/2020	District Level	BC Public School	073	Kamloops-Thompson	Indigenous	7	Numeracy	249	230	19	122	95	13	429.787
2019/2020	District Level	BC Public School	073	Kamloops-Thompson	Non Indigenous	7	Numeracy	938	880	58	330	476	74	462.735
2019/2020	District Level	BC Public School	073	Kamloops-Thompson	Special Needs	7	Numeracy	185	144	Msk	95	Msk	Msk	402.667
2019/2020	District Level	BC Public School	073	Kamloops-Thompson	Non Special Needs	7	Numeracy	1002	966	Msk	Msk	528	Msk	463.845
2019/2020	District Level	BC Public School	074	Gold Trail	All Students	7	Numeracy	89	87	Msk	57	Msk	Msk	403.402
2019/2020	District Level	BC Public School	074	Gold Trail	Indigenous	7	Numeracy	65	64	Msk	Msk	13	Msk	380.078
2019/2020	District Level	BC Public School	074	Gold Trail	Non Indigenous	7	Numeracy	24	23	Msk	Msk	16	Msk	468.304
2019/2020	District Level	BC Public School	074	Gold Trail	Special Needs	7	Numeracy	10	Msk	Msk	Msk	0	Msk	339.111
2019/2020	District Level	BC Public School	074	Gold Trail	Non Special Needs	7	Numeracy	79	Msk	Msk	Msk	29	Msk	410.82
2019/2020	District Level	BC Public School	075	Mission	All Students	7	Numeracy	454	337	Msk	178	Msk	Msk	417.991
2019/2020	District Level	BC Public School	075	Mission	Indigenous	7	Numeracy	84	59	25	44	Msk	Msk	376.339
2019/2020	District Level	BC Public School	075	Mission	Non Indigenous	7	Numeracy	370	278	Msk	Msk	135	Msk	426.831
2019/2020	District Level	BC Public School	075	Mission	Special Needs	7	Numeracy	77	41	36	29	Msk	Msk	360.39
2019/2020	District Level	BC Public School	075	Mission	Non Special Needs	7	Numeracy	377	296	Msk	149	Msk	Msk	425.97
2019/2020	District Level	BC Public School	078	Fraser-Cascade	All Students	7	Numeracy	140	78	62	47	Msk	Msk	402.667
2019/2020	District Level	BC Public School	078	Fraser-Cascade	Indigenous	7	Numeracy	66	36	30	26	Msk	Msk	376.5
2019/2020	District Level	BC Public School	078	Fraser-Cascade	Non Indigenous	7	Numeracy	74	42	32	21	Msk	Msk	425.095
2019/2020	District Level	BC Public School	078	Fraser-Cascade	Special Needs	7	Numeracy	31	12	19	10	Msk	Msk	357.917
2019/2020	District Level	BC Public School	078	Fraser-Cascade	Non Special Needs	7	Numeracy	109	66	43	37	Msk	Msk	410.803
2019/2020	District Level	BC Public School	079	Cowichan Valley	All Students	7	Numeracy	649	392	257	239	Msk	Msk	394.707
2019/2020	District Level	BC Public School	079	Cowichan Valley	Indigenous	7	Numeracy	156	95	61	76	Msk	Msk	343.379
2019/2020	District Level	BC Public School	079	Cowichan Valley	Non Indigenous	7	Numeracy	493	297	196	163	Msk	Msk	411.125
2019/2020	District Level	BC Public School	079	Cowichan Valley	Special Needs	7	Numeracy	113	55	58	42	Msk	Msk	371.018
2019/2020	District Level	BC Public School	079	Cowichan Valley	Non Special Needs	7	Numeracy	536	337	199	197	Msk	Msk	398.573
2019/2020	District Level	BC Public School	081	Fort Nelson	All Students	7	Numeracy	53	53	0	Msk	41	Msk	531.566
2019/2020	District Level	BC Public School	081	Fort Nelson	Indigenous	7	Numeracy	Msk	Msk	Msk	Msk	Msk	Msk	Msk
2019/2020	District Level	BC Public School	081	Fort Nelson	Non Indigenous	7	Numeracy	Msk	Msk	Msk	Msk	Msk	Msk	Msk
2019/2020	District Level	BC Public School	081	Fort Nelson	Special Needs	7	Numeracy	Msk	Msk	Msk	Msk	Msk	Msk	Msk
2019/2020	District Level	BC Public School	081	Fort Nelson	Non Special Needs	7	Numeracy	Msk	Msk	Msk	Msk	Msk	Msk	Msk
2019/2020	District Level	BC Public School	082	Coast Mountains	All Students	7	Numeracy	307	226	81	168	Msk	Msk	378.62
2019/2020	District Level	BC Public School	082	Coast Mountains	Indigenous	7	Numeracy	152	123	29	106	Msk	Msk	351.935
2019/2020	District Level	BC Public School	082	Coast Mountains	Non Indigenous	7	Numeracy	155	103	52	62	Msk	Msk	410.485
2019/2020	District Level	BC Public School	082	Coast Mountains	Special Needs	7	Numeracy	68	52	16	50	Msk	Msk	335.75
2019/2020	District Level	BC Public School	082	Coast Mountains	Non Special Needs	7	Numeracy	239	174	65	118	Msk	Msk	391.431
2019/2020	District Level	BC Public School	083	North Okanagan-Shuswap	All Students	7	Numeracy	526	457	69	202	240	15	445.521
2019/2020	District Level	BC Public School	083	North Okanagan-Shuswap	Indigenous	7	Numeracy	122	98	Msk	55	Msk	Msk	421.551
2019/2020	District Level	BC Public School	083	North Okanagan-Shuswap	Non Indigenous	7	Numeracy	404	359	Msk	Msk	199	Msk	452.064
2019/2020	District Level	BC Public School	083	North Okanagan-Shuswap	Special Needs	7	Numeracy	123	86	37	51	Msk	Msk	423.639
2019/2020	District Level	BC Public School	083	North Okanagan-Shuswap	Non Special Needs	7	Numeracy	403	371	Msk	Msk	210	Msk	450.593
2019/2020	District Level	BC Public School	084	Vancouver Island West	All Students	7	Numeracy	18	15	Msk	12	Msk	Msk	363.2
2019/2020	District Level	BC Public School	084	Vancouver Island West	Indigenous	7	Numeracy	Msk	Msk	Msk	Msk	Msk	Msk	Msk
2019/2020	District Level	BC Public School	084	Vancouver Island West	Non Indigenous	7	Numeracy	Msk	Msk	Msk	Msk	Msk	Msk	Msk
2019/2020	District Level	BC Public School	084	Vancouver Island West	Special Needs	7	Numeracy	Msk	Msk	Msk	Msk	Msk	Msk	Msk
2019/2020	District Level	BC Public School	084	Vancouver Island West	Non Special Needs	7	Numeracy	Msk	Msk	Msk	Msk	Msk	Msk	Msk
2019/2020	District Level	BC Public School	085	Vancouver Island North	All Students	7	Numeracy	91	87	Msk	Msk	52	Msk	488.908
2019/2020	District Level	BC Public School	085	Vancouver Island North	Indigenous	7	Numeracy	40	39	Msk	Msk	21	Msk	487.82
2019/2020	District Level	BC Public School	085	Vancouver Island North	Non Indigenous	7	Numeracy	51	48	Msk	Msk	31	Msk	489.792
2019/2020	District Level	BC Public School	085	Vancouver Island North	Special Needs	7	Numeracy	21	19	Msk	Msk	12	Msk	502.579
2019/2020	District Level	BC Public School	085	Vancouver Island North	Non Special Needs	7	Numeracy	70	68	Msk	Msk	40	Msk	485.088
2019/2020	District Level	BC Public School	087	Stikine	All Students	7	Numeracy	Msk	Msk	Msk	Msk	Msk	Msk	Msk
2019/2020	District Level	BC Public School	087	Stikine	Indigenous	7	Numeracy	Msk	Msk	Msk	Msk	Msk	Msk	Msk
2019/2020	District Level	BC Public School	087	Stikine	Non Indigenous	7	Numeracy	Msk	Msk	Msk	Msk	Msk	Msk	Msk
2019/2020	District Level	BC Public School	087	Stikine	Special Needs	7	Numeracy	Msk	Msk	Msk	Msk	Msk	Msk	Msk
2019/2020	District Level	BC Public School	087	Stikine	Non Special Needs	7	Numeracy	Msk	Msk	Msk	Msk	Msk	Msk	Msk
2019/2020	District Level	BC Public School	091	Nechako Lakes	All Students	7	Numeracy	286	223	63	115	95	13	430.471
2019/2020	District Level	BC Public School	091	Nechako Lakes	Indigenous	7	Numeracy	116	83	33	56	Msk	Msk	385.277
2019/2020	District Level	BC Public School	091	Nechako Lakes	Non Indigenous	7	Numeracy	170	140	Msk	Msk	69	Msk	457.264
2019/2020	District Level	BC Public School	091	Nechako Lakes	Special Needs	7	Numeracy	66	35	31	28	Msk	Msk	362.457
2019/2020	District Level	BC Public School	091	Nechako Lakes	Non Special Needs	7	Numeracy	220	188	32	87	Msk	Msk	443.133
2019/2020	District Level	BC Public School	092	Nisga'a	All Students	7	Numeracy	31	24	Msk	Msk	Msk	Msk	298.5
2019/2020	District Level	BC Public School	092	Nisga'a	Indigenous	7	Numeracy	31	24	Msk	Msk	Msk	Msk	298.5
2019/2020	District Level	BC Public School	092	Nisga'a	Special Needs	7	Numeracy	11	Msk	Msk	Msk	Msk	Msk	287
2019/2020	District Level	BC Public School	092	Nisga'a	Non Special Needs	7	Numeracy	20	Msk	Msk	Msk	Msk	Msk	305.4
2019/2020	District Level	BC Public School	093	Conseil scolaire francophone	All Students	7	Numeracy	520	239	281	60	133	46	498.502
2019/2020	District Level	BC Public School	093	Conseil scolaire francophone	Indigenous	7	Numeracy	62	27	35	Msk	13	Msk	464.63
2019/2020	District Level	BC Public School	093	Conseil scolaire francophone	Non Indigenous	7	Numeracy	458	212	246	Msk	120	Msk	502.816
2019/2020	District Level	BC Public School	093	Conseil scolaire francophone	Special Needs	7	Numeracy	78	19	59	10	Msk	Msk	460
2019/2020	District Level	BC Public School	093	Conseil scolaire francophone	Non Special Needs	7	Numeracy	442	220	222	50	Msk	Msk	501.827
2019/2020	Province Level	Province-Total			All Students	4	Reading	47542	36007	11535	8346	22138	5523	486.411
2019/2020	Province Level	Province-Total			Indigenous	4	Reading	5652	4190	1462	1630	2287	273	440.72
2019/2020	Province Level	Province-Total			Non Indigenous	4	Reading	41890	31817	10073	6716	19851	5250	492.428
2019/2020	Province Level	Province-Total			Special Needs	4	Reading	5272	2637	2635	868	1433	336	462.984
2019/2020	Province Level	Province-Total			Non Special Needs	4	Reading	42270	33370	8900	7478	20705	5187	488.262
2019/2020	Province Level	BC Public School			All Students	4	Reading	40662	29613	11049	7679	18550	3384	474.537
2019/2020	Province Level	BC Public School			Indigenous	4	Reading	5180	3804	1376	1467	2107	230	441.306
2019/2020	Province Level	BC Public School			Non Indigenous	4	Reading	35482	25809	9673	6212	16443	3154	479.435
2019/2020	Province Level	BC Public School			Special Needs	4	Reading	4604	2179	2425	792	1175	212	451.917
2019/2020	Province Level	BC Public School			Non Special Needs	4	Reading	36058	27434	8624	6887	17375	3172	476.333
2019/2020	Province Level	BC Independent School			All Students	4	Reading	6880	6394	486	667	3588	2139	541.405
2019/2020	Province Level	BC Independent School			Indigenous	4	Reading	472	386	86	163	180	43	434.946
2019/2020	Province Level	BC Independent School			Non Indigenous	4	Reading	6408	6008	400	504	3408	2096	548.245
2019/2020	Province Level	BC Independent School			Special Needs	4	Reading	668	458	210	76	258	124	515.635
2019/2020	Province Level	BC Independent School			Non Special Needs	4	Reading	6212	5936	276	591	3330	2015	543.393
2019/2020	District Level	BC Public School	005	Southeast Kootenay	All Students	4	Reading	466	396	70	116	250	30	460.311
2019/2020	District Level	BC Public School	005	Southeast Kootenay	Indigenous	4	Reading	87	74	Msk	Msk	49	Msk	440
2019/2020	District Level	BC Public School	005	Southeast Kootenay	Non Indigenous	4	Reading	379	322	Msk	Msk	201	Msk	464.978
2019/2020	District Level	BC Public School	005	Southeast Kootenay	Special Needs	4	Reading	51	37	14	19	18	0	395.649
2019/2020	District Level	BC Public School	005	Southeast Kootenay	Non Special Needs	4	Reading	415	359	56	97	232	30	466.975
2019/2020	District Level	BC Public School	006	Rocky Mountain	All Students	4	Reading	290	286	Msk	Msk	185	Msk	474.392
2019/2020	District Level	BC Public School	006	Rocky Mountain	Indigenous	4	Reading	59	57	Msk	Msk	34	Msk	453.912
2019/2020	District Level	BC Public School	006	Rocky Mountain	Non Indigenous	4	Reading	231	229	Msk	Msk	151	Msk	479.489
2019/2020	District Level	BC Public School	006	Rocky Mountain	Special Needs	4	Reading	26	24	Msk	Msk	11	Msk	466.5
2019/2020	District Level	BC Public School	006	Rocky Mountain	Non Special Needs	4	Reading	264	262	Msk	Msk	174	Msk	475.115
2019/2020	District Level	BC Public School	008	Kootenay Lake	All Students	4	Reading	334	279	55	69	178	32	471.785
2019/2020	District Level	BC Public School	008	Kootenay Lake	Indigenous	4	Reading	69	53	16	Msk	33	Msk	492.868
2019/2020	District Level	BC Public School	008	Kootenay Lake	Non Indigenous	4	Reading	265	226	Msk	Msk	145	Msk	466.841
2019/2020	District Level	BC Public School	008	Kootenay Lake	Special Needs	4	Reading	29	18	11	Msk	Msk	Msk	437.944
2019/2020	District Level	BC Public School	008	Kootenay Lake	Non Special Needs	4	Reading	305	261	44	Msk	Msk	Msk	474.119
2019/2020	District Level	BC Public School	010	Arrow Lakes	All Students	4	Reading	35	30	Msk	Msk	23	Msk	512.8
2019/2020	District Level	BC Public School	010	Arrow Lakes	Indigenous	4	Reading	Msk	Msk	Msk	Msk	Msk	Msk	Msk
2019/2020	District Level	BC Public School	010	Arrow Lakes	Non Indigenous	4	Reading	Msk	Msk	Msk	Msk	Msk	Msk	Msk
2019/2020	District Level	BC Public School	010	Arrow Lakes	Special Needs	4	Reading	Msk	Msk	Msk	Msk	Msk	Msk	Msk
2019/2020	District Level	BC Public School	010	Arrow Lakes	Non Special Needs	4	Reading	Msk	Msk	Msk	Msk	Msk	Msk	Msk
2019/2020	District Level	BC Public School	019	Revelstoke	All Students	4	Reading	68	64	Msk	Msk	42	Msk	495.016
2019/2020	District Level	BC Public School	019	Revelstoke	Indigenous	4	Reading	Msk	Msk	Msk	Msk	Msk	Msk	Msk
2019/2020	District Level	BC Public School	019	Revelstoke	Non Indigenous	4	Reading	Msk	Msk	Msk	Msk	Msk	Msk	Msk
2019/2020	District Level	BC Public School	019	Revelstoke	Special Needs	4	Reading	19	17	Msk	Msk	10	Msk	455.059
2019/2020	District Level	BC Public School	019	Revelstoke	Non Special Needs	4	Reading	49	47	Msk	Msk	32	Msk	509.468
2019/2020	District Level	BC Public School	020	Kootenay-Columbia	All Students	4	Reading	281	125	156	32	80	13	471.328
2019/2020	District Level	BC Public School	020	Kootenay-Columbia	Indigenous	4	Reading	48	17	31	Msk	Msk	Msk	438.647
2019/2020	District Level	BC Public School	020	Kootenay-Columbia	Non Indigenous	4	Reading	233	108	125	Msk	Msk	Msk	476.472
2019/2020	District Level	BC Public School	020	Kootenay-Columbia	Special Needs	4	Reading	29	Msk	23	Msk	Msk	0	396.5
2019/2020	District Level	BC Public School	020	Kootenay-Columbia	Non Special Needs	4	Reading	252	Msk	133	Msk	Msk	13	475.101
2019/2020	District Level	BC Public School	022	Vernon	All Students	4	Reading	619	537	82	151	335	51	468.616
2019/2020	District Level	BC Public School	022	Vernon	Indigenous	4	Reading	96	75	Msk	Msk	46	Msk	456.067
2019/2020	District Level	BC Public School	022	Vernon	Non Indigenous	4	Reading	523	462	Msk	Msk	289	Msk	470.654
2019/2020	District Level	BC Public School	022	Vernon	Special Needs	4	Reading	69	37	32	Msk	19	Msk	452.486
2019/2020	District Level	BC Public School	022	Vernon	Non Special Needs	4	Reading	550	500	Msk	Msk	316	Msk	469.81
2019/2020	District Level	BC Public School	023	Central Okanagan	All Students	4	Reading	1682	1305	377	318	852	135	474.144
2019/2020	District Level	BC Public School	023	Central Okanagan	Indigenous	4	Reading	225	156	69	55	87	14	451.808
2019/2020	District Level	BC Public School	023	Central Okanagan	Non Indigenous	4	Reading	1457	1149	308	263	765	121	477.177
2019/2020	District Level	BC Public School	023	Central Okanagan	Special Needs	4	Reading	206	98	108	Msk	50	Msk	440.806
2019/2020	District Level	BC Public School	023	Central Okanagan	Non Special Needs	4	Reading	1476	1207	Msk	Msk	802	Msk	476.851
2019/2020	District Level	BC Public School	027	Cariboo-Chilcotin	All Students	4	Reading	310	295	15	98	172	25	456.786
2019/2020	District Level	BC Public School	027	Cariboo-Chilcotin	Indigenous	4	Reading	101	96	Msk	Msk	48	Msk	429.344
2019/2020	District Level	BC Public School	027	Cariboo-Chilcotin	Non Indigenous	4	Reading	209	199	Msk	Msk	124	Msk	470.025
2019/2020	District Level	BC Public School	027	Cariboo-Chilcotin	Special Needs	4	Reading	21	15	Msk	Msk	Msk	Msk	437.267
2019/2020	District Level	BC Public School	027	Cariboo-Chilcotin	Non Special Needs	4	Reading	289	280	Msk	Msk	Msk	Msk	457.832
2019/2020	District Level	BC Public School	028	Quesnel	All Students	4	Reading	229	168	Msk	89	Msk	Msk	404.482
2019/2020	District Level	BC Public School	028	Quesnel	Indigenous	4	Reading	76	60	Msk	34	Msk	Msk	391.033
2019/2020	District Level	BC Public School	028	Quesnel	Non Indigenous	4	Reading	153	108	Msk	55	Msk	Msk	411.954
2019/2020	District Level	BC Public School	028	Quesnel	Special Needs	4	Reading	31	10	21	Msk	Msk	Msk	398.5
2019/2020	District Level	BC Public School	028	Quesnel	Non Special Needs	4	Reading	198	158	40	Msk	Msk	Msk	404.861
2019/2020	District Level	BC Public School	033	Chilliwack	All Students	4	Reading	1023	929	94	225	588	116	479.278
2019/2020	District Level	BC Public School	033	Chilliwack	Indigenous	4	Reading	192	161	31	54	89	18	457.335
2019/2020	District Level	BC Public School	033	Chilliwack	Non Indigenous	4	Reading	831	768	63	171	499	98	483.878
2019/2020	District Level	BC Public School	033	Chilliwack	Special Needs	4	Reading	119	73	46	34	Msk	Msk	440.014
2019/2020	District Level	BC Public School	033	Chilliwack	Non Special Needs	4	Reading	904	856	Msk	Msk	558	Msk	482.626
2019/2020	District Level	BC Public School	034	Abbotsford	All Students	4	Reading	1517	1429	88	377	925	127	473.53
2019/2020	District Level	BC Public School	034	Abbotsford	Indigenous	4	Reading	181	172	Msk	Msk	120	Msk	463.366
2019/2020	District Level	BC Public School	034	Abbotsford	Non Indigenous	4	Reading	1336	1257	Msk	Msk	805	Msk	474.921
2019/2020	District Level	BC Public School	034	Abbotsford	Special Needs	4	Reading	128	84	44	Msk	50	Msk	443.738
2019/2020	District Level	BC Public School	034	Abbotsford	Non Special Needs	4	Reading	1389	1345	Msk	Msk	875	Msk	475.391
2019/2020	District Level	BC Public School	035	Langley	All Students	4	Reading	1534	1370	164	303	877	190	484.689
2019/2020	District Level	BC Public School	035	Langley	Indigenous	4	Reading	161	142	Msk	Msk	92	Msk	454.331
2019/2020	District Level	BC Public School	035	Langley	Non Indigenous	4	Reading	1373	1228	Msk	Msk	785	Msk	488.2
2019/2020	District Level	BC Public School	035	Langley	Special Needs	4	Reading	165	106	59	Msk	59	Msk	433.557
2019/2020	District Level	BC Public School	035	Langley	Non Special Needs	4	Reading	1369	1264	Msk	Msk	818	Msk	488.977
2019/2020	District Level	BC Public School	036	Surrey	All Students	4	Reading	5399	3180	2219	952	1925	303	464.029
2019/2020	District Level	BC Public School	036	Surrey	Indigenous	4	Reading	266	107	159	Msk	55	Msk	430.336
2019/2020	District Level	BC Public School	036	Surrey	Non Indigenous	4	Reading	5133	3073	2060	Msk	1870	Msk	465.202
2019/2020	District Level	BC Public School	036	Surrey	Special Needs	4	Reading	569	158	411	Msk	83	Msk	432.215
2019/2020	District Level	BC Public School	036	Surrey	Non Special Needs	4	Reading	4830	3022	1808	Msk	1842	Msk	465.692
2019/2020	District Level	BC Public School	037	Delta	All Students	4	Reading	1120	705	415	185	439	81	475.84
2019/2020	District Level	BC Public School	037	Delta	Indigenous	4	Reading	59	33	26	Msk	22	Msk	441.182
2019/2020	District Level	BC Public School	037	Delta	Non Indigenous	4	Reading	1061	672	389	Msk	417	Msk	477.542
2019/2020	District Level	BC Public School	037	Delta	Special Needs	4	Reading	138	50	88	Msk	28	Msk	430.48
2019/2020	District Level	BC Public School	037	Delta	Non Special Needs	4	Reading	982	655	327	Msk	411	Msk	479.302
2019/2020	District Level	BC Public School	038	Richmond	All Students	4	Reading	1336	796	540	118	544	134	502.328
2019/2020	District Level	BC Public School	038	Richmond	Indigenous	4	Reading	21	Msk	15	Msk	Msk	Msk	454.667
2019/2020	District Level	BC Public School	038	Richmond	Non Indigenous	4	Reading	1315	Msk	525	Msk	Msk	Msk	502.69
2019/2020	District Level	BC Public School	038	Richmond	Special Needs	4	Reading	129	29	100	Msk	18	Msk	482.103
2019/2020	District Level	BC Public School	038	Richmond	Non Special Needs	4	Reading	1207	767	440	Msk	526	Msk	503.093
2019/2020	District Level	BC Public School	039	Vancouver	All Students	4	Reading	3381	1958	1423	430	1249	279	486.906
2019/2020	District Level	BC Public School	039	Vancouver	Indigenous	4	Reading	168	57	111	29	Msk	Msk	410.123
2019/2020	District Level	BC Public School	039	Vancouver	Non Indigenous	4	Reading	3213	1901	1312	Msk	1223	Msk	489.208
2019/2020	District Level	BC Public School	039	Vancouver	Special Needs	4	Reading	344	119	225	42	61	16	461.546
2019/2020	District Level	BC Public School	039	Vancouver	Non Special Needs	4	Reading	3037	1839	1198	388	1188	263	488.547
2019/2020	District Level	BC Public School	040	New Westminster	All Students	4	Reading	511	418	93	79	296	43	486.627
2019/2020	District Level	BC Public School	040	New Westminster	Indigenous	4	Reading	30	19	11	Msk	13	Msk	481.632
2019/2020	District Level	BC Public School	040	New Westminster	Non Indigenous	4	Reading	481	399	82	Msk	283	Msk	486.865
2019/2020	District Level	BC Public School	040	New Westminster	Special Needs	4	Reading	49	18	31	Msk	17	Msk	483
2019/2020	District Level	BC Public School	040	New Westminster	Non Special Needs	4	Reading	462	400	62	Msk	279	Msk	486.79
2019/2020	District Level	BC Public School	041	Burnaby	All Students	4	Reading	1711	1089	622	213	732	144	488.515
2019/2020	District Level	BC Public School	041	Burnaby	Indigenous	4	Reading	57	19	38	Msk	11	Msk	423.158
2019/2020	District Level	BC Public School	041	Burnaby	Non Indigenous	4	Reading	1654	1070	584	Msk	721	Msk	489.676
2019/2020	District Level	BC Public School	041	Burnaby	Special Needs	4	Reading	193	67	126	Msk	33	Msk	441.507
2019/2020	District Level	BC Public School	041	Burnaby	Non Special Needs	4	Reading	1518	1022	496	Msk	699	Msk	491.597
2019/2020	District Level	BC Public School	042	Maple Ridge-Pitt Meadows	All Students	4	Reading	1133	299	834	95	191	13	452.9
2019/2020	District Level	BC Public School	042	Maple Ridge-Pitt Meadows	Indigenous	4	Reading	96	20	76	Msk	12	Msk	445.15
2019/2020	District Level	BC Public School	042	Maple Ridge-Pitt Meadows	Non Indigenous	4	Reading	1037	279	758	Msk	179	Msk	453.455
2019/2020	District Level	BC Public School	042	Maple Ridge-Pitt Meadows	Special Needs	4	Reading	143	23	120	Msk	Msk	Msk	433.043
2019/2020	District Level	BC Public School	042	Maple Ridge-Pitt Meadows	Non Special Needs	4	Reading	990	276	714	Msk	180	Msk	454.554
2019/2020	District Level	BC Public School	043	Coquitlam	All Students	4	Reading	2199	1702	497	392	1108	202	480.761
2019/2020	District Level	BC Public School	043	Coquitlam	Indigenous	4	Reading	113	74	39	Msk	43	Msk	455.851
2019/2020	District Level	BC Public School	043	Coquitlam	Non Indigenous	4	Reading	2086	1628	458	Msk	1065	Msk	481.893
2019/2020	District Level	BC Public School	043	Coquitlam	Special Needs	4	Reading	444	281	163	38	174	69	521.527
2019/2020	District Level	BC Public School	043	Coquitlam	Non Special Needs	4	Reading	1755	1421	334	354	934	133	472.7
2019/2020	District Level	BC Public School	044	North Vancouver	All Students	4	Reading	1166	1099	67	175	768	156	497.633
2019/2020	District Level	BC Public School	044	North Vancouver	Indigenous	4	Reading	58	49	Msk	Msk	26	Msk	441.878
2019/2020	District Level	BC Public School	044	North Vancouver	Non Indigenous	4	Reading	1108	1050	Msk	Msk	742	Msk	500.235
2019/2020	District Level	BC Public School	044	North Vancouver	Special Needs	4	Reading	152	116	36	31	68	17	474.603
2019/2020	District Level	BC Public School	044	North Vancouver	Non Special Needs	4	Reading	1014	983	31	144	700	139	500.351
2019/2020	District Level	BC Public School	045	West Vancouver	All Students	4	Reading	477	429	48	23	206	200	565.823
2019/2020	District Level	BC Public School	045	West Vancouver	Indigenous	4	Reading	Msk	Msk	Msk	Msk	Msk	Msk	Msk
2019/2020	District Level	BC Public School	045	West Vancouver	Non Indigenous	4	Reading	Msk	Msk	Msk	Msk	Msk	Msk	Msk
2019/2020	District Level	BC Public School	045	West Vancouver	Special Needs	4	Reading	41	24	17	Msk	13	Msk	539.542
2019/2020	District Level	BC Public School	045	West Vancouver	Non Special Needs	4	Reading	436	405	Msk	Msk	193	Msk	567.38
2019/2020	District Level	BC Public School	046	Sunshine Coast	All Students	4	Reading	251	188	63	39	130	19	482.739
2019/2020	District Level	BC Public School	046	Sunshine Coast	Indigenous	4	Reading	65	41	24	Msk	27	Msk	471.488
2019/2020	District Level	BC Public School	046	Sunshine Coast	Non Indigenous	4	Reading	186	147	39	Msk	103	Msk	485.878
2019/2020	District Level	BC Public School	046	Sunshine Coast	Special Needs	4	Reading	60	27	33	Msk	16	Msk	455
2019/2020	District Level	BC Public School	046	Sunshine Coast	Non Special Needs	4	Reading	191	161	30	Msk	114	Msk	487.391
2019/2020	District Level	BC Public School	047	Powell River	All Students	4	Reading	189	121	68	Msk	60	Msk	430.397
2019/2020	District Level	BC Public School	047	Powell River	Indigenous	4	Reading	21	15	Msk	Msk	Msk	Msk	413.2
2019/2020	District Level	BC Public School	047	Powell River	Non Indigenous	4	Reading	168	106	Msk	Msk	Msk	Msk	432.83
2019/2020	District Level	BC Public School	047	Powell River	Special Needs	4	Reading	24	11	13	Msk	Msk	Msk	375.182
2019/2020	District Level	BC Public School	047	Powell River	Non Special Needs	4	Reading	165	110	55	Msk	Msk	Msk	435.918
2019/2020	District Level	BC Public School	048	Sea to Sky	All Students	4	Reading	409	375	34	100	232	43	472.088
2019/2020	District Level	BC Public School	048	Sea to Sky	Indigenous	4	Reading	54	43	Msk	Msk	23	Msk	442.93
2019/2020	District Level	BC Public School	048	Sea to Sky	Non Indigenous	4	Reading	355	332	Msk	Msk	209	Msk	475.865
2019/2020	District Level	BC Public School	048	Sea to Sky	Special Needs	4	Reading	31	17	14	10	Msk	Msk	415.294
2019/2020	District Level	BC Public School	048	Sea to Sky	Non Special Needs	4	Reading	378	358	Msk	90	Msk	Msk	474.785
2019/2020	District Level	BC Public School	049	Central Coast	All Students	4	Reading	26	22	Msk	Msk	12	Msk	488.454
2019/2020	District Level	BC Public School	049	Central Coast	Indigenous	4	Reading	16	12	Msk	Msk	Msk	Msk	423.583
2019/2020	District Level	BC Public School	049	Central Coast	Non Indigenous	4	Reading	10	10	Msk	Msk	Msk	Msk	566.3
2019/2020	District Level	BC Public School	049	Central Coast	Special Needs	4	Reading	Msk	Msk	Msk	Msk	Msk	Msk	Msk
2019/2020	District Level	BC Public School	049	Central Coast	Non Special Needs	4	Reading	Msk	Msk	Msk	Msk	Msk	Msk	Msk
2019/2020	District Level	BC Public School	050	Haida Gwaii	All Students	4	Reading	31	29	Msk	14	Msk	Msk	429.379
2019/2020	District Level	BC Public School	050	Haida Gwaii	Indigenous	4	Reading	Msk	Msk	Msk	Msk	Msk	Msk	Msk
2019/2020	District Level	BC Public School	050	Haida Gwaii	Non Indigenous	4	Reading	Msk	Msk	Msk	Msk	Msk	Msk	Msk
2019/2020	District Level	BC Public School	050	Haida Gwaii	Special Needs	4	Reading	Msk	Msk	Msk	Msk	Msk	Msk	Msk
2019/2020	District Level	BC Public School	050	Haida Gwaii	Non Special Needs	4	Reading	Msk	Msk	Msk	Msk	Msk	Msk	Msk
2019/2020	District Level	BC Public School	051	Boundary	All Students	4	Reading	99	77	Msk	Msk	52	Msk	456.546
2019/2020	District Level	BC Public School	051	Boundary	Indigenous	4	Reading	32	24	Msk	Msk	15	Msk	454.375
2019/2020	District Level	BC Public School	051	Boundary	Non Indigenous	4	Reading	67	53	Msk	Msk	37	Msk	457.528
2019/2020	District Level	BC Public School	051	Boundary	Special Needs	4	Reading	15	12	Msk	Msk	Msk	Msk	417.25
2019/2020	District Level	BC Public School	051	Boundary	Non Special Needs	4	Reading	84	65	Msk	Msk	Msk	Msk	463.8
2019/2020	District Level	BC Public School	052	Prince Rupert	All Students	4	Reading	160	154	Msk	Msk	89	Msk	441.422
2019/2020	District Level	BC Public School	052	Prince Rupert	Indigenous	4	Reading	103	98	Msk	Msk	53	Msk	425.204
2019/2020	District Level	BC Public School	052	Prince Rupert	Non Indigenous	4	Reading	57	56	Msk	Msk	36	Msk	469.804
2019/2020	District Level	BC Public School	052	Prince Rupert	Special Needs	4	Reading	29	23	Msk	Msk	13	Msk	421.826
2019/2020	District Level	BC Public School	052	Prince Rupert	Non Special Needs	4	Reading	131	131	Msk	Msk	76	Msk	444.863
2019/2020	District Level	BC Public School	053	Okanagan Similkameen	All Students	4	Reading	147	140	Msk	Msk	96	Msk	473.871
2019/2020	District Level	BC Public School	053	Okanagan Similkameen	Indigenous	4	Reading	34	32	Msk	Msk	20	Msk	462.031
2019/2020	District Level	BC Public School	053	Okanagan Similkameen	Non Indigenous	4	Reading	113	108	Msk	Msk	76	Msk	477.38
2019/2020	District Level	BC Public School	053	Okanagan Similkameen	Special Needs	4	Reading	25	19	Msk	Msk	11	Msk	469.105
2019/2020	District Level	BC Public School	053	Okanagan Similkameen	Non Special Needs	4	Reading	122	121	Msk	Msk	85	Msk	474.62
2019/2020	District Level	BC Public School	054	Bulkley Valley	All Students	4	Reading	146	137	Msk	Msk	82	Msk	469.766
2019/2020	District Level	BC Public School	054	Bulkley Valley	Indigenous	4	Reading	42	39	Msk	Msk	21	Msk	446.359
2019/2020	District Level	BC Public School	054	Bulkley Valley	Non Indigenous	4	Reading	104	98	Msk	Msk	61	Msk	479.082
2019/2020	District Level	BC Public School	054	Bulkley Valley	Special Needs	4	Reading	12	Msk	Msk	Msk	Msk	0	467.556
2019/2020	District Level	BC Public School	054	Bulkley Valley	Non Special Needs	4	Reading	134	Msk	Msk	Msk	Msk	13	469.922
2019/2020	District Level	BC Public School	057	Prince George	All Students	4	Reading	981	919	62	330	533	56	444.01
2019/2020	District Level	BC Public School	057	Prince George	Indigenous	4	Reading	298	260	38	129	120	11	415.204
2019/2020	District Level	BC Public School	057	Prince George	Non Indigenous	4	Reading	683	659	24	201	413	45	455.375
2019/2020	District Level	BC Public School	057	Prince George	Special Needs	4	Reading	98	61	37	32	Msk	Msk	402.393
2019/2020	District Level	BC Public School	057	Prince George	Non Special Needs	4	Reading	883	858	Msk	Msk	506	Msk	446.969
2019/2020	District Level	BC Public School	058	Nicola-Similkameen	All Students	4	Reading	140	133	Msk	Msk	79	Msk	450.632
2019/2020	District Level	BC Public School	058	Nicola-Similkameen	Indigenous	4	Reading	66	61	Msk	Msk	30	Msk	437.344
2019/2020	District Level	BC Public School	058	Nicola-Similkameen	Non Indigenous	4	Reading	74	72	Msk	Msk	49	Msk	461.889
2019/2020	District Level	BC Public School	058	Nicola-Similkameen	Special Needs	4	Reading	19	14	Msk	Msk	Msk	0	394.643
2019/2020	District Level	BC Public School	058	Nicola-Similkameen	Non Special Needs	4	Reading	121	119	Msk	Msk	Msk	10	457.219
2019/2020	District Level	BC Public School	059	Peace River South	All Students	4	Reading	260	254	Msk	Msk	146	Msk	461.776
2019/2020	District Level	BC Public School	059	Peace River South	Indigenous	4	Reading	80	79	Msk	Msk	44	Msk	447.911
2019/2020	District Level	BC Public School	059	Peace River South	Non Indigenous	4	Reading	180	175	Msk	Msk	102	Msk	468.034
2019/2020	District Level	BC Public School	059	Peace River South	Special Needs	4	Reading	20	18	Msk	10	Msk	Msk	407.278
2019/2020	District Level	BC Public School	059	Peace River South	Non Special Needs	4	Reading	240	236	Msk	73	Msk	Msk	465.932
2019/2020	District Level	BC Public School	060	Peace River North	All Students	4	Reading	475	437	38	130	269	38	465.755
2019/2020	District Level	BC Public School	060	Peace River North	Indigenous	4	Reading	113	100	Msk	Msk	62	Msk	456.63
2019/2020	District Level	BC Public School	060	Peace River North	Non Indigenous	4	Reading	362	337	Msk	Msk	207	Msk	468.463
2019/2020	District Level	BC Public School	060	Peace River North	Special Needs	4	Reading	47	29	18	Msk	20	Msk	458.241
2019/2020	District Level	BC Public School	060	Peace River North	Non Special Needs	4	Reading	428	408	20	Msk	249	Msk	466.289
2019/2020	District Level	BC Public School	061	Greater Victoria	All Students	4	Reading	1516	899	617	191	568	140	493.132
2019/2020	District Level	BC Public School	061	Greater Victoria	Indigenous	4	Reading	131	64	67	Msk	35	Msk	437.25
2019/2020	District Level	BC Public School	061	Greater Victoria	Non Indigenous	4	Reading	1385	835	550	Msk	533	Msk	497.416
2019/2020	District Level	BC Public School	061	Greater Victoria	Special Needs	4	Reading	128	43	85	Msk	22	Msk	453.698
2019/2020	District Level	BC Public School	061	Greater Victoria	Non Special Needs	4	Reading	1388	856	532	Msk	546	Msk	495.113
2019/2020	District Level	BC Public School	062	Sooke	All Students	4	Reading	858	308	550	97	180	31	463.38
2019/2020	District Level	BC Public School	062	Sooke	Indigenous	4	Reading	127	43	84	Msk	25	Msk	441.605
2019/2020	District Level	BC Public School	062	Sooke	Non Indigenous	4	Reading	731	265	466	Msk	155	Msk	466.913
2019/2020	District Level	BC Public School	062	Sooke	Special Needs	4	Reading	65	12	53	Msk	Msk	0	443
2019/2020	District Level	BC Public School	062	Sooke	Non Special Needs	4	Reading	793	296	497	Msk	Msk	31	464.206
2019/2020	District Level	BC Public School	063	Saanich	All Students	4	Reading	493	385	108	100	244	41	473.66
2019/2020	District Level	BC Public School	063	Saanich	Indigenous	4	Reading	44	36	Msk	20	Msk	Msk	397.472
2019/2020	District Level	BC Public School	063	Saanich	Non Indigenous	4	Reading	449	349	Msk	Msk	232	Msk	481.519
2019/2020	District Level	BC Public School	063	Saanich	Special Needs	4	Reading	66	35	31	17	Msk	Msk	408.8
2019/2020	District Level	BC Public School	063	Saanich	Non Special Needs	4	Reading	427	350	Msk	Msk	228	Msk	480.146
2019/2020	District Level	BC Public School	064	Gulf Islands	All Students	4	Reading	132	124	Msk	Msk	81	Msk	517.782
2019/2020	District Level	BC Public School	064	Gulf Islands	Indigenous	4	Reading	12	11	Msk	0	Msk	Msk	532.818
2019/2020	District Level	BC Public School	064	Gulf Islands	Non Indigenous	4	Reading	120	113	Msk	13	Msk	Msk	516.319
2019/2020	District Level	BC Public School	064	Gulf Islands	Special Needs	4	Reading	20	16	Msk	Msk	11	Msk	504.312
2019/2020	District Level	BC Public School	064	Gulf Islands	Non Special Needs	4	Reading	112	108	Msk	Msk	70	Msk	519.778
2019/2020	District Level	BC Public School	067	Okanagan Skaha	All Students	4	Reading	397	375	22	70	253	52	494.779
2019/2020	District Level	BC Public School	067	Okanagan Skaha	Indigenous	4	Reading	66	62	Msk	Msk	46	Msk	493.629
2019/2020	District Level	BC Public School	067	Okanagan Skaha	Non Indigenous	4	Reading	331	313	Msk	Msk	207	Msk	495.006
2019/2020	District Level	BC Public School	067	Okanagan Skaha	Special Needs	4	Reading	43	31	12	Msk	15	Msk	487.129
2019/2020	District Level	BC Public School	067	Okanagan Skaha	Non Special Needs	4	Reading	354	344	10	Msk	238	Msk	495.468
2019/2020	District Level	BC Public School	068	Nanaimo-Ladysmith	All Students	4	Reading	1108	825	283	288	478	59	453.874
2019/2020	District Level	BC Public School	068	Nanaimo-Ladysmith	Indigenous	4	Reading	181	118	63	Msk	Msk	Msk	411.983
2019/2020	District Level	BC Public School	068	Nanaimo-Ladysmith	Non Indigenous	4	Reading	927	707	Msk	Msk	420	Msk	460.866
2019/2020	District Level	BC Public School	068	Nanaimo-Ladysmith	Special Needs	4	Reading	106	45	61	24	Msk	Msk	409.2
2019/2020	District Level	BC Public School	068	Nanaimo-Ladysmith	Non Special Needs	4	Reading	1002	780	Msk	Msk	458	Msk	456.451
2019/2020	District Level	BC Public School	069	Qualicum	All Students	4	Reading	280	253	27	75	149	29	472.099
2019/2020	District Level	BC Public School	069	Qualicum	Indigenous	4	Reading	34	27	Msk	Msk	13	Msk	454.778
2019/2020	District Level	BC Public School	069	Qualicum	Non Indigenous	4	Reading	246	226	Msk	Msk	136	Msk	474.168
2019/2020	District Level	BC Public School	069	Qualicum	Special Needs	4	Reading	20	Msk	11	Msk	Msk	0	403.667
2019/2020	District Level	BC Public School	069	Qualicum	Non Special Needs	4	Reading	260	Msk	16	Msk	Msk	29	474.623
2019/2020	District Level	BC Public School	070	Pacific Rim	All Students	4	Reading	295	282	13	91	160	31	458.521
2019/2020	District Level	BC Public School	070	Pacific Rim	Indigenous	4	Reading	124	119	Msk	Msk	60	Msk	433.395
2019/2020	District Level	BC Public School	070	Pacific Rim	Non Indigenous	4	Reading	171	163	Msk	Msk	100	Msk	476.865
2019/2020	District Level	BC Public School	070	Pacific Rim	Special Needs	4	Reading	20	14	Msk	Msk	Msk	0	403.857
2019/2020	District Level	BC Public School	070	Pacific Rim	Non Special Needs	4	Reading	275	268	Msk	Msk	Msk	31	461.377
2019/2020	District Level	BC Public School	071	Comox Valley	All Students	4	Reading	699	555	144	139	366	50	468.58
2019/2020	District Level	BC Public School	071	Comox Valley	Indigenous	4	Reading	148	118	Msk	Msk	67	Msk	447.975
2019/2020	District Level	BC Public School	071	Comox Valley	Non Indigenous	4	Reading	551	437	114	Msk	299	Msk	474.144
2019/2020	District Level	BC Public School	071	Comox Valley	Special Needs	4	Reading	80	46	34	Msk	27	Msk	448.652
2019/2020	District Level	BC Public School	071	Comox Valley	Non Special Needs	4	Reading	619	509	Msk	Msk	339	Msk	470.381
2019/2020	District Level	BC Public School	072	Campbell River	All Students	4	Reading	398	368	30	104	227	37	468.473
2019/2020	District Level	BC Public School	072	Campbell River	Indigenous	4	Reading	111	100	Msk	Msk	55	Msk	451.84
2019/2020	District Level	BC Public School	072	Campbell River	Non Indigenous	4	Reading	287	268	Msk	Msk	172	Msk	474.679
2019/2020	District Level	BC Public School	072	Campbell River	Special Needs	4	Reading	39	25	14	13	Msk	Msk	428.92
2019/2020	District Level	BC Public School	072	Campbell River	Non Special Needs	4	Reading	359	343	Msk	Msk	217	Msk	471.356
2019/2020	District Level	BC Public School	073	Kamloops-Thompson	All Students	4	Reading	1104	1045	59	290	667	88	468.32
2019/2020	District Level	BC Public School	073	Kamloops-Thompson	Indigenous	4	Reading	208	189	Msk	Msk	120	Msk	446.646
2019/2020	District Level	BC Public School	073	Kamloops-Thompson	Non Indigenous	4	Reading	896	856	Msk	Msk	547	Msk	473.105
2019/2020	District Level	BC Public School	073	Kamloops-Thompson	Special Needs	4	Reading	121	92	Msk	Msk	53	Msk	441.109
2019/2020	District Level	BC Public School	073	Kamloops-Thompson	Non Special Needs	4	Reading	983	953	Msk	Msk	614	Msk	470.947
2019/2020	District Level	BC Public School	074	Gold Trail	All Students	4	Reading	93	92	Msk	Msk	46	Msk	422.978
2019/2020	District Level	BC Public School	074	Gold Trail	Indigenous	4	Reading	63	62	Msk	32	Msk	Msk	406.468
2019/2020	District Level	BC Public School	074	Gold Trail	Non Indigenous	4	Reading	30	30	Msk	Msk	16	Msk	457.1
2019/2020	District Level	BC Public School	074	Gold Trail	Special Needs	4	Reading	Msk	Msk	Msk	Msk	Msk	Msk	Msk
2019/2020	District Level	BC Public School	074	Gold Trail	Non Special Needs	4	Reading	Msk	Msk	Msk	Msk	Msk	Msk	Msk
2019/2020	District Level	BC Public School	075	Mission	All Students	4	Reading	521	391	130	137	232	22	456.458
2019/2020	District Level	BC Public School	075	Mission	Indigenous	4	Reading	94	69	Msk	Msk	34	Msk	423.232
2019/2020	District Level	BC Public School	075	Mission	Non Indigenous	4	Reading	427	322	105	Msk	198	Msk	463.578
2019/2020	District Level	BC Public School	075	Mission	Special Needs	4	Reading	46	24	22	11	13	0	441.708
2019/2020	District Level	BC Public School	075	Mission	Non Special Needs	4	Reading	475	367	108	126	219	22	457.422
2019/2020	District Level	BC Public School	078	Fraser-Cascade	All Students	4	Reading	121	80	41	17	40	23	522.013
2019/2020	District Level	BC Public School	078	Fraser-Cascade	Indigenous	4	Reading	47	29	18	Msk	12	Msk	511.517
2019/2020	District Level	BC Public School	078	Fraser-Cascade	Non Indigenous	4	Reading	74	51	23	Msk	28	Msk	527.98
2019/2020	District Level	BC Public School	078	Fraser-Cascade	Special Needs	4	Reading	31	Msk	22	Msk	Msk	Msk	503.222
2019/2020	District Level	BC Public School	078	Fraser-Cascade	Non Special Needs	4	Reading	90	Msk	19	Msk	Msk	Msk	524.394
2019/2020	District Level	BC Public School	079	Cowichan Valley	All Students	4	Reading	620	331	289	118	196	17	442.55
2019/2020	District Level	BC Public School	079	Cowichan Valley	Indigenous	4	Reading	133	46	87	Msk	27	Msk	412.826
2019/2020	District Level	BC Public School	079	Cowichan Valley	Non Indigenous	4	Reading	487	285	202	Msk	169	Msk	447.347
2019/2020	District Level	BC Public School	079	Cowichan Valley	Special Needs	4	Reading	80	23	57	16	Msk	Msk	390.13
2019/2020	District Level	BC Public School	079	Cowichan Valley	Non Special Needs	4	Reading	540	308	232	102	Msk	Msk	446.464
2019/2020	District Level	BC Public School	081	Fort Nelson	All Students	4	Reading	49	45	Msk	Msk	29	Msk	564.289
2019/2020	District Level	BC Public School	081	Fort Nelson	Indigenous	4	Reading	18	17	Msk	Msk	14	Msk	549.059
2019/2020	District Level	BC Public School	081	Fort Nelson	Non Indigenous	4	Reading	31	28	Msk	Msk	15	Msk	573.536
2019/2020	District Level	BC Public School	081	Fort Nelson	Special Needs	4	Reading	Msk	Msk	Msk	Msk	Msk	Msk	Msk
2019/2020	District Level	BC Public School	081	Fort Nelson	Non Special Needs	4	Reading	Msk	Msk	Msk	Msk	Msk	Msk	Msk
2019/2020	District Level	BC Public School	082	Coast Mountains	All Students	4	Reading	268	221	47	87	124	10	443.249
2019/2020	District Level	BC Public School	082	Coast Mountains	Indigenous	4	Reading	133	113	Msk	Msk	56	Msk	428
2019/2020	District Level	BC Public School	082	Coast Mountains	Non Indigenous	4	Reading	135	108	Msk	Msk	68	Msk	459.204
2019/2020	District Level	BC Public School	082	Coast Mountains	Special Needs	4	Reading	33	10	23	Msk	Msk	Msk	457
2019/2020	District Level	BC Public School	082	Coast Mountains	Non Special Needs	4	Reading	235	211	24	Msk	Msk	Msk	442.597
2019/2020	District Level	BC Public School	083	North Okanagan-Shuswap	All Students	4	Reading	531	471	60	136	308	27	457.512
2019/2020	District Level	BC Public School	083	North Okanagan-Shuswap	Indigenous	4	Reading	110	94	Msk	Msk	57	Msk	451.851
2019/2020	District Level	BC Public School	083	North Okanagan-Shuswap	Non Indigenous	4	Reading	421	377	Msk	Msk	251	Msk	458.923
2019/2020	District Level	BC Public School	083	North Okanagan-Shuswap	Special Needs	4	Reading	89	45	44	Msk	28	Msk	445.289
2019/2020	District Level	BC Public School	083	North Okanagan-Shuswap	Non Special Needs	4	Reading	442	426	Msk	Msk	280	Msk	458.803
2019/2020	District Level	BC Public School	084	Vancouver Island West	All Students	4	Reading	35	32	Msk	Msk	16	Msk	429.219
2019/2020	District Level	BC Public School	084	Vancouver Island West	Indigenous	4	Reading	25	Msk	Msk	Msk	Msk	Msk	414.917
2019/2020	District Level	BC Public School	084	Vancouver Island West	Non Indigenous	4	Reading	10	Msk	Msk	Msk	Msk	Msk	472.125
2019/2020	District Level	BC Public School	084	Vancouver Island West	Special Needs	4	Reading	Msk	Msk	Msk	Msk	Msk	Msk	Msk
2019/2020	District Level	BC Public School	084	Vancouver Island West	Non Special Needs	4	Reading	Msk	Msk	Msk	Msk	Msk	Msk	Msk
2019/2020	District Level	BC Public School	085	Vancouver Island North	All Students	4	Reading	94	88	Msk	Msk	48	Msk	464.989
2019/2020	District Level	BC Public School	085	Vancouver Island North	Indigenous	4	Reading	42	42	Msk	Msk	18	Msk	463.738
2019/2020	District Level	BC Public School	085	Vancouver Island North	Non Indigenous	4	Reading	52	46	Msk	Msk	30	Msk	466.13
2019/2020	District Level	BC Public School	085	Vancouver Island North	Special Needs	4	Reading	Msk	Msk	Msk	Msk	Msk	Msk	Msk
2019/2020	District Level	BC Public School	085	Vancouver Island North	Non Special Needs	4	Reading	Msk	Msk	Msk	Msk	Msk	Msk	Msk
2019/2020	District Level	BC Public School	087	Stikine	All Students	4	Reading	15	13	Msk	Msk	Msk	0	382.077
2019/2020	District Level	BC Public School	087	Stikine	Indigenous	4	Reading	Msk	Msk	Msk	Msk	Msk	Msk	Msk
2019/2020	District Level	BC Public School	087	Stikine	Non Indigenous	4	Reading	Msk	Msk	Msk	Msk	Msk	Msk	Msk
2019/2020	District Level	BC Public School	087	Stikine	Special Needs	4	Reading	Msk	Msk	Msk	Msk	Msk	Msk	Msk
2019/2020	District Level	BC Public School	087	Stikine	Non Special Needs	4	Reading	Msk	Msk	Msk	Msk	Msk	Msk	Msk
2019/2020	District Level	BC Public School	091	Nechako Lakes	All Students	4	Reading	276	210	66	82	108	20	445.262
2019/2020	District Level	BC Public School	091	Nechako Lakes	Indigenous	4	Reading	100	66	34	35	Msk	Msk	414.939
2019/2020	District Level	BC Public School	091	Nechako Lakes	Non Indigenous	4	Reading	176	144	Msk	Msk	81	Msk	459.16
2019/2020	District Level	BC Public School	091	Nechako Lakes	Special Needs	4	Reading	51	15	36	Msk	10	Msk	420.867
2019/2020	District Level	BC Public School	091	Nechako Lakes	Non Special Needs	4	Reading	225	195	30	Msk	98	Msk	447.139
2019/2020	District Level	BC Public School	092	Nisga'a	All Students	4	Reading	33	32	Msk	21	Msk	Msk	398.844
2019/2020	District Level	BC Public School	092	Nisga'a	Indigenous	4	Reading	33	32	Msk	21	Msk	Msk	398.844
2019/2020	District Level	BC Public School	092	Nisga'a	Special Needs	4	Reading	Msk	Msk	Msk	Msk	Msk	Msk	Msk
2019/2020	District Level	BC Public School	092	Nisga'a	Non Special Needs	4	Reading	Msk	Msk	Msk	Msk	Msk	Msk	Msk
2019/2020	District Level	BC Public School	093	Conseil scolaire francophone	All Students	4	Reading	591	314	277	44	181	89	495.43
2019/2020	District Level	BC Public School	093	Conseil scolaire francophone	Indigenous	4	Reading	48	17	31	Msk	Msk	Msk	436.824
2019/2020	District Level	BC Public School	093	Conseil scolaire francophone	Non Indigenous	4	Reading	543	297	246	Msk	Msk	Msk	498.784
2019/2020	District Level	BC Public School	093	Conseil scolaire francophone	Special Needs	4	Reading	52	11	41	Msk	Msk	Msk	462.364
2019/2020	District Level	BC Public School	093	Conseil scolaire francophone	Non Special Needs	4	Reading	539	303	236	Msk	Msk	Msk	496.63
2019/2020	Province Level	Province-Total			All Students	7	Reading	49213	36894	12319	7576	26827	2491	481.215
2019/2020	Province Level	Province-Total			Indigenous	7	Reading	6147	4561	1586	1781	2721	59	424.387
2019/2020	Province Level	Province-Total			Non Indigenous	7	Reading	43066	32333	10733	5795	24106	2432	489.232
2019/2020	Province Level	Province-Total			Special Needs	7	Reading	7725	4350	3375	1690	2461	199	437.571
2019/2020	Province Level	Province-Total			Non Special Needs	7	Reading	41488	32544	8944	5886	24366	2292	487.049
2019/2020	Province Level	BC Public School			All Students	7	Reading	42388	30538	11850	7133	22128	1277	467.87
2019/2020	Province Level	BC Public School			Indigenous	7	Reading	5607	4117	1490	1637	2440	40	421.857
2019/2020	Province Level	BC Public School			Non Indigenous	7	Reading	36781	26421	10360	5496	19688	1237	475.04
2019/2020	Province Level	BC Public School			Special Needs	7	Reading	6827	3722	3105	1583	1989	150	428.805
2019/2020	Province Level	BC Public School			Non Special Needs	7	Reading	35561	26816	8745	5550	20139	1127	473.292
2019/2020	Province Level	BC Independent School			All Students	7	Reading	6825	6356	469	443	4699	1214	545.335
2019/2020	Province Level	BC Independent School			Indigenous	7	Reading	540	444	96	144	281	19	447.842
2019/2020	Province Level	BC Independent School			Non Indigenous	7	Reading	6285	5912	373	299	4418	1195	552.657
2019/2020	Province Level	BC Independent School			Special Needs	7	Reading	898	628	270	107	472	49	489.522
2019/2020	Province Level	BC Independent School			Non Special Needs	7	Reading	5927	5728	199	336	4227	1165	551.455
2019/2020	District Level	BC Public School	005	Southeast Kootenay	All Students	7	Reading	451	404	Msk	Msk	270	Msk	437.577
2019/2020	District Level	BC Public School	005	Southeast Kootenay	Indigenous	7	Reading	99	90	Msk	Msk	57	Msk	420.967
2019/2020	District Level	BC Public School	005	Southeast Kootenay	Non Indigenous	7	Reading	352	314	Msk	Msk	213	Msk	442.338
2019/2020	District Level	BC Public School	005	Southeast Kootenay	Special Needs	7	Reading	66	44	22	28	Msk	Msk	377.523
2019/2020	District Level	BC Public School	005	Southeast Kootenay	Non Special Needs	7	Reading	385	360	Msk	Msk	254	Msk	444.917
2019/2020	District Level	BC Public School	006	Rocky Mountain	All Students	7	Reading	272	268	Msk	Msk	223	Msk	479.963
2019/2020	District Level	BC Public School	006	Rocky Mountain	Indigenous	7	Reading	55	55	Msk	Msk	44	Msk	467.491
2019/2020	District Level	BC Public School	006	Rocky Mountain	Non Indigenous	7	Reading	217	213	Msk	Msk	179	Msk	483.183
2019/2020	District Level	BC Public School	006	Rocky Mountain	Special Needs	7	Reading	32	30	Msk	Msk	21	Msk	427.433
2019/2020	District Level	BC Public School	006	Rocky Mountain	Non Special Needs	7	Reading	240	238	Msk	Msk	202	Msk	486.584
2019/2020	District Level	BC Public School	008	Kootenay Lake	All Students	7	Reading	394	327	67	93	223	11	453.575
2019/2020	District Level	BC Public School	008	Kootenay Lake	Indigenous	7	Reading	102	88	Msk	Msk	58	Msk	441.398
2019/2020	District Level	BC Public School	008	Kootenay Lake	Non Indigenous	7	Reading	292	239	Msk	Msk	165	Msk	458.059
2019/2020	District Level	BC Public School	008	Kootenay Lake	Special Needs	7	Reading	47	34	13	22	12	0	384.853
2019/2020	District Level	BC Public School	008	Kootenay Lake	Non Special Needs	7	Reading	347	293	54	71	211	11	461.55
2019/2020	District Level	BC Public School	010	Arrow Lakes	All Students	7	Reading	44	37	Msk	Msk	28	Msk	491.919
2019/2020	District Level	BC Public School	010	Arrow Lakes	Indigenous	7	Reading	10	Msk	Msk	Msk	Msk	Msk	493.556
2019/2020	District Level	BC Public School	010	Arrow Lakes	Non Indigenous	7	Reading	34	Msk	Msk	Msk	Msk	Msk	491.393
2019/2020	District Level	BC Public School	010	Arrow Lakes	Special Needs	7	Reading	Msk	Msk	Msk	Msk	Msk	Msk	Msk
2019/2020	District Level	BC Public School	010	Arrow Lakes	Non Special Needs	7	Reading	Msk	Msk	Msk	Msk	Msk	Msk	Msk
2019/2020	District Level	BC Public School	019	Revelstoke	All Students	7	Reading	72	67	Msk	Msk	58	Msk	500.985
2019/2020	District Level	BC Public School	019	Revelstoke	Indigenous	7	Reading	Msk	Msk	Msk	Msk	Msk	Msk	Msk
2019/2020	District Level	BC Public School	019	Revelstoke	Non Indigenous	7	Reading	Msk	Msk	Msk	Msk	Msk	Msk	Msk
2019/2020	District Level	BC Public School	019	Revelstoke	Special Needs	7	Reading	13	10	Msk	Msk	Msk	Msk	453.4
2019/2020	District Level	BC Public School	019	Revelstoke	Non Special Needs	7	Reading	59	57	Msk	Msk	Msk	Msk	509.333
2019/2020	District Level	BC Public School	020	Kootenay-Columbia	All Students	7	Reading	301	137	164	49	88	0	431.504
2019/2020	District Level	BC Public School	020	Kootenay-Columbia	Indigenous	7	Reading	45	21	24	Msk	15	Msk	442.476
2019/2020	District Level	BC Public School	020	Kootenay-Columbia	Non Indigenous	7	Reading	256	116	140	Msk	73	Msk	429.517
2019/2020	District Level	BC Public School	020	Kootenay-Columbia	Special Needs	7	Reading	41	11	30	Msk	Msk	0	361.636
2019/2020	District Level	BC Public School	020	Kootenay-Columbia	Non Special Needs	7	Reading	260	126	134	Msk	Msk	0	437.603
2019/2020	District Level	BC Public School	022	Vernon	All Students	7	Reading	648	596	52	81	469	46	495.408
2019/2020	District Level	BC Public School	022	Vernon	Indigenous	7	Reading	88	81	Msk	Msk	58	Msk	458.123
2019/2020	District Level	BC Public School	022	Vernon	Non Indigenous	7	Reading	560	515	Msk	Msk	411	Msk	501.272
2019/2020	District Level	BC Public School	022	Vernon	Special Needs	7	Reading	80	57	23	Msk	38	Msk	445.789
2019/2020	District Level	BC Public School	022	Vernon	Non Special Needs	7	Reading	568	539	Msk	Msk	431	Msk	500.655
2019/2020	District Level	BC Public School	023	Central Okanagan	All Students	7	Reading	1790	1161	629	283	840	38	457.463
2019/2020	District Level	BC Public School	023	Central Okanagan	Indigenous	7	Reading	305	193	112	Msk	121	Msk	424.829
2019/2020	District Level	BC Public School	023	Central Okanagan	Non Indigenous	7	Reading	1485	968	517	Msk	719	Msk	463.97
2019/2020	District Level	BC Public School	023	Central Okanagan	Special Needs	7	Reading	288	137	151	Msk	72	Msk	411.438
2019/2020	District Level	BC Public School	023	Central Okanagan	Non Special Needs	7	Reading	1502	1024	478	Msk	768	Msk	463.621
2019/2020	District Level	BC Public School	027	Cariboo-Chilcotin	All Students	7	Reading	391	365	26	137	218	10	430.614
2019/2020	District Level	BC Public School	027	Cariboo-Chilcotin	Indigenous	7	Reading	118	106	12	56	50	0	393.094
2019/2020	District Level	BC Public School	027	Cariboo-Chilcotin	Non Indigenous	7	Reading	273	259	14	81	168	10	445.969
2019/2020	District Level	BC Public School	027	Cariboo-Chilcotin	Special Needs	7	Reading	45	37	Msk	23	Msk	Msk	381.73
2019/2020	District Level	BC Public School	027	Cariboo-Chilcotin	Non Special Needs	7	Reading	346	328	Msk	Msk	204	Msk	436.128
2019/2020	District Level	BC Public School	028	Quesnel	All Students	7	Reading	242	99	143	Msk	49	Msk	420.141
2019/2020	District Level	BC Public School	028	Quesnel	Indigenous	7	Reading	81	38	43	23	Msk	Msk	386.816
2019/2020	District Level	BC Public School	028	Quesnel	Non Indigenous	7	Reading	161	61	100	Msk	34	Msk	440.902
2019/2020	District Level	BC Public School	028	Quesnel	Special Needs	7	Reading	34	Msk	28	Msk	Msk	Msk	345.167
2019/2020	District Level	BC Public School	028	Quesnel	Non Special Needs	7	Reading	208	Msk	115	Msk	Msk	Msk	424.978
2019/2020	District Level	BC Public School	033	Chilliwack	All Students	7	Reading	1072	939	133	221	694	24	461.707
2019/2020	District Level	BC Public School	033	Chilliwack	Indigenous	7	Reading	217	177	40	67	110	0	423.706
2019/2020	District Level	BC Public School	033	Chilliwack	Non Indigenous	7	Reading	855	762	93	154	584	24	470.534
2019/2020	District Level	BC Public School	033	Chilliwack	Special Needs	7	Reading	199	135	64	56	69	10	441.481
2019/2020	District Level	BC Public School	033	Chilliwack	Non Special Needs	7	Reading	873	804	69	165	625	14	465.103
2019/2020	District Level	BC Public School	034	Abbotsford	All Students	7	Reading	1464	1384	80	268	1059	57	480.371
2019/2020	District Level	BC Public School	034	Abbotsford	Indigenous	7	Reading	171	162	Msk	Msk	104	Msk	438.697
2019/2020	District Level	BC Public School	034	Abbotsford	Non Indigenous	7	Reading	1293	1222	Msk	Msk	955	Msk	485.895
2019/2020	District Level	BC Public School	034	Abbotsford	Special Needs	7	Reading	168	132	Msk	Msk	Msk	Msk	406.689
2019/2020	District Level	BC Public School	034	Abbotsford	Non Special Needs	7	Reading	1296	1252	Msk	Msk	994	Msk	488.139
2019/2020	District Level	BC Public School	035	Langley	All Students	7	Reading	1587	1385	202	295	1008	82	476.482
2019/2020	District Level	BC Public School	035	Langley	Indigenous	7	Reading	175	144	Msk	Msk	91	Msk	431.368
2019/2020	District Level	BC Public School	035	Langley	Non Indigenous	7	Reading	1412	1241	Msk	Msk	917	Msk	481.717
2019/2020	District Level	BC Public School	035	Langley	Special Needs	7	Reading	252	169	83	Msk	86	Msk	407.396
2019/2020	District Level	BC Public School	035	Langley	Non Special Needs	7	Reading	1335	1216	Msk	Msk	922	Msk	486.084
2019/2020	District Level	BC Public School	036	Surrey	All Students	7	Reading	5718	3435	2283	702	2595	138	475.399
2019/2020	District Level	BC Public School	036	Surrey	Indigenous	7	Reading	304	144	160	45	99	0	436.549
2019/2020	District Level	BC Public School	036	Surrey	Non Indigenous	7	Reading	5414	3291	2123	657	2496	138	477.099
2019/2020	District Level	BC Public School	036	Surrey	Special Needs	7	Reading	813	317	496	107	192	18	449.369
2019/2020	District Level	BC Public School	036	Surrey	Non Special Needs	7	Reading	4905	3118	1787	595	2403	120	478.046
2019/2020	District Level	BC Public School	037	Delta	All Students	7	Reading	1212	760	452	190	551	19	457.853
2019/2020	District Level	BC Public School	037	Delta	Indigenous	7	Reading	69	33	36	19	14	0	397.242
2019/2020	District Level	BC Public School	037	Delta	Non Indigenous	7	Reading	1143	727	416	171	537	19	460.604
2019/2020	District Level	BC Public School	037	Delta	Special Needs	7	Reading	273	137	136	Msk	89	Msk	463.788
2019/2020	District Level	BC Public School	037	Delta	Non Special Needs	7	Reading	939	623	316	Msk	462	Msk	456.547
2019/2020	District Level	BC Public School	038	Richmond	All Students	7	Reading	1546	940	606	91	801	48	503.472
2019/2020	District Level	BC Public School	038	Richmond	Indigenous	7	Reading	25	10	15	Msk	Msk	0	447.2
2019/2020	District Level	BC Public School	038	Richmond	Non Indigenous	7	Reading	1521	930	591	Msk	Msk	48	504.077
2019/2020	District Level	BC Public School	038	Richmond	Special Needs	7	Reading	169	49	120	Msk	37	Msk	468.265
2019/2020	District Level	BC Public School	038	Richmond	Non Special Needs	7	Reading	1377	891	486	Msk	764	Msk	505.409
2019/2020	District Level	BC Public School	039	Vancouver	All Students	7	Reading	3682	2113	1569	427	1551	135	481.543
2019/2020	District Level	BC Public School	039	Vancouver	Indigenous	7	Reading	181	44	137	26	18	0	382.477
2019/2020	District Level	BC Public School	039	Vancouver	Non Indigenous	7	Reading	3501	2069	1432	401	1533	135	483.65
2019/2020	District Level	BC Public School	039	Vancouver	Special Needs	7	Reading	600	207	393	59	125	23	477.763
2019/2020	District Level	BC Public School	039	Vancouver	Non Special Needs	7	Reading	3082	1906	1176	368	1426	112	481.954
2019/2020	District Level	BC Public School	040	New Westminster	All Students	7	Reading	494	433	61	73	335	25	483.991
2019/2020	District Level	BC Public School	040	New Westminster	Indigenous	7	Reading	19	15	Msk	Msk	10	Msk	463.933
2019/2020	District Level	BC Public School	040	New Westminster	Non Indigenous	7	Reading	475	418	Msk	Msk	325	Msk	484.711
2019/2020	District Level	BC Public School	040	New Westminster	Special Needs	7	Reading	65	31	34	Msk	18	Msk	417.065
2019/2020	District Level	BC Public School	040	New Westminster	Non Special Needs	7	Reading	429	402	Msk	Msk	317	Msk	489.152
2019/2020	District Level	BC Public School	041	Burnaby	All Students	7	Reading	1841	1180	661	165	948	67	496.566
2019/2020	District Level	BC Public School	041	Burnaby	Indigenous	7	Reading	61	25	36	13	12	0	415.96
2019/2020	District Level	BC Public School	041	Burnaby	Non Indigenous	7	Reading	1780	1155	625	152	936	67	498.311
2019/2020	District Level	BC Public School	041	Burnaby	Special Needs	7	Reading	213	72	141	23	49	0	448.931
2019/2020	District Level	BC Public School	041	Burnaby	Non Special Needs	7	Reading	1628	1108	520	142	899	67	499.662
2019/2020	District Level	BC Public School	042	Maple Ridge-Pitt Meadows	All Students	7	Reading	1103	279	824	Msk	191	Msk	439.778
2019/2020	District Level	BC Public School	042	Maple Ridge-Pitt Meadows	Indigenous	7	Reading	120	17	103	Msk	Msk	Msk	411.176
2019/2020	District Level	BC Public School	042	Maple Ridge-Pitt Meadows	Non Indigenous	7	Reading	983	262	721	Msk	Msk	Msk	441.634
2019/2020	District Level	BC Public School	042	Maple Ridge-Pitt Meadows	Special Needs	7	Reading	235	44	191	24	Msk	Msk	386.796
2019/2020	District Level	BC Public School	042	Maple Ridge-Pitt Meadows	Non Special Needs	7	Reading	868	235	633	Msk	172	Msk	449.698
2019/2020	District Level	BC Public School	043	Coquitlam	All Students	7	Reading	2499	1988	511	519	1374	95	466.121
2019/2020	District Level	BC Public School	043	Coquitlam	Indigenous	7	Reading	130	102	Msk	Msk	Msk	Msk	427.333
2019/2020	District Level	BC Public School	043	Coquitlam	Non Indigenous	7	Reading	2369	1886	483	Msk	1324	Msk	468.219
2019/2020	District Level	BC Public School	043	Coquitlam	Special Needs	7	Reading	582	434	148	138	253	43	469.392
2019/2020	District Level	BC Public School	043	Coquitlam	Non Special Needs	7	Reading	1917	1554	363	381	1121	52	465.207
2019/2020	District Level	BC Public School	044	North Vancouver	All Students	7	Reading	1211	1153	58	187	907	59	490.023
2019/2020	District Level	BC Public School	044	North Vancouver	Indigenous	7	Reading	59	53	Msk	Msk	35	Msk	429.604
2019/2020	District Level	BC Public School	044	North Vancouver	Non Indigenous	7	Reading	1152	1100	Msk	Msk	872	Msk	492.935
2019/2020	District Level	BC Public School	044	North Vancouver	Special Needs	7	Reading	230	200	30	66	124	10	460.08
2019/2020	District Level	BC Public School	044	North Vancouver	Non Special Needs	7	Reading	981	953	28	121	783	49	496.308
2019/2020	District Level	BC Public School	045	West Vancouver	All Students	7	Reading	525	494	Msk	Msk	358	Msk	581.251
2019/2020	District Level	BC Public School	045	West Vancouver	Indigenous	7	Reading	13	12	Msk	Msk	Msk	Msk	568.5
2019/2020	District Level	BC Public School	045	West Vancouver	Non Indigenous	7	Reading	512	482	Msk	Msk	Msk	Msk	581.568
2019/2020	District Level	BC Public School	045	West Vancouver	Special Needs	7	Reading	63	46	17	Msk	36	Msk	576.652
2019/2020	District Level	BC Public School	045	West Vancouver	Non Special Needs	7	Reading	462	448	Msk	Msk	322	Msk	581.723
2019/2020	District Level	BC Public School	046	Sunshine Coast	All Students	7	Reading	240	184	56	Msk	135	Msk	465.027
2019/2020	District Level	BC Public School	046	Sunshine Coast	Indigenous	7	Reading	52	35	17	Msk	25	Msk	438.743
2019/2020	District Level	BC Public School	046	Sunshine Coast	Non Indigenous	7	Reading	188	149	39	Msk	110	Msk	471.201
2019/2020	District Level	BC Public School	046	Sunshine Coast	Special Needs	7	Reading	69	38	31	Msk	24	Msk	450.237
2019/2020	District Level	BC Public School	046	Sunshine Coast	Non Special Needs	7	Reading	171	146	Msk	Msk	111	Msk	468.877
2019/2020	District Level	BC Public School	047	Powell River	All Students	7	Reading	158	113	45	Msk	71	Msk	442.08
2019/2020	District Level	BC Public School	047	Powell River	Indigenous	7	Reading	24	18	Msk	Msk	11	Msk	424.333
2019/2020	District Level	BC Public School	047	Powell River	Non Indigenous	7	Reading	134	95	Msk	Msk	60	Msk	445.442
2019/2020	District Level	BC Public School	047	Powell River	Special Needs	7	Reading	40	24	16	Msk	17	Msk	426.125
2019/2020	District Level	BC Public School	047	Powell River	Non Special Needs	7	Reading	118	89	29	Msk	54	Msk	446.382
2019/2020	District Level	BC Public School	048	Sea to Sky	All Students	7	Reading	340	305	Msk	Msk	231	Msk	457.731
2019/2020	District Level	BC Public School	048	Sea to Sky	Indigenous	7	Reading	39	33	Msk	Msk	20	Msk	410.121
2019/2020	District Level	BC Public School	048	Sea to Sky	Non Indigenous	7	Reading	301	272	Msk	Msk	211	Msk	463.507
2019/2020	District Level	BC Public School	048	Sea to Sky	Special Needs	7	Reading	42	30	Msk	Msk	16	Msk	387.467
2019/2020	District Level	BC Public School	048	Sea to Sky	Non Special Needs	7	Reading	298	275	Msk	Msk	215	Msk	465.396
2019/2020	District Level	BC Public School	049	Central Coast	All Students	7	Reading	Msk	Msk	Msk	Msk	Msk	Msk	Msk
2019/2020	District Level	BC Public School	049	Central Coast	Indigenous	7	Reading	Msk	Msk	Msk	Msk	Msk	Msk	Msk
2019/2020	District Level	BC Public School	049	Central Coast	Non Indigenous	7	Reading	Msk	Msk	Msk	Msk	Msk	Msk	Msk
2019/2020	District Level	BC Public School	049	Central Coast	Special Needs	7	Reading	Msk	Msk	Msk	Msk	Msk	Msk	Msk
2019/2020	District Level	BC Public School	049	Central Coast	Non Special Needs	7	Reading	Msk	Msk	Msk	Msk	Msk	Msk	Msk
2019/2020	District Level	BC Public School	050	Haida Gwaii	All Students	7	Reading	36	31	Msk	Msk	18	Msk	421.968
2019/2020	District Level	BC Public School	050	Haida Gwaii	Indigenous	7	Reading	Msk	Msk	Msk	Msk	Msk	Msk	Msk
2019/2020	District Level	BC Public School	050	Haida Gwaii	Non Indigenous	7	Reading	Msk	Msk	Msk	Msk	Msk	Msk	Msk
2019/2020	District Level	BC Public School	050	Haida Gwaii	Special Needs	7	Reading	15	12	Msk	Msk	Msk	0	382.25
2019/2020	District Level	BC Public School	050	Haida Gwaii	Non Special Needs	7	Reading	21	19	Msk	Msk	Msk	0	447.053
2019/2020	District Level	BC Public School	051	Boundary	All Students	7	Reading	109	103	Msk	Msk	80	Msk	451.155
2019/2020	District Level	BC Public School	051	Boundary	Indigenous	7	Reading	30	29	Msk	Msk	21	Msk	419.828
2019/2020	District Level	BC Public School	051	Boundary	Non Indigenous	7	Reading	79	74	Msk	Msk	59	Msk	463.432
2019/2020	District Level	BC Public School	051	Boundary	Special Needs	7	Reading	24	22	Msk	Msk	14	Msk	409
2019/2020	District Level	BC Public School	051	Boundary	Non Special Needs	7	Reading	85	81	Msk	Msk	66	Msk	462.605
2019/2020	District Level	BC Public School	052	Prince Rupert	All Students	7	Reading	143	132	Msk	Msk	90	Msk	446.227
2019/2020	District Level	BC Public School	052	Prince Rupert	Indigenous	7	Reading	Msk	Msk	Msk	Msk	Msk	Msk	Msk
2019/2020	District Level	BC Public School	052	Prince Rupert	Non Indigenous	7	Reading	Msk	Msk	Msk	Msk	Msk	Msk	Msk
2019/2020	District Level	BC Public School	052	Prince Rupert	Special Needs	7	Reading	Msk	Msk	Msk	Msk	Msk	Msk	Msk
2019/2020	District Level	BC Public School	052	Prince Rupert	Non Special Needs	7	Reading	Msk	Msk	Msk	Msk	Msk	Msk	Msk
2019/2020	District Level	BC Public School	053	Okanagan Similkameen	All Students	7	Reading	177	173	Msk	Msk	128	Msk	461.428
2019/2020	District Level	BC Public School	053	Okanagan Similkameen	Indigenous	7	Reading	44	43	Msk	Msk	31	Msk	442.256
2019/2020	District Level	BC Public School	053	Okanagan Similkameen	Non Indigenous	7	Reading	133	130	Msk	Msk	97	Msk	467.769
2019/2020	District Level	BC Public School	053	Okanagan Similkameen	Special Needs	7	Reading	36	35	Msk	18	Msk	Msk	397.714
2019/2020	District Level	BC Public School	053	Okanagan Similkameen	Non Special Needs	7	Reading	141	138	Msk	Msk	111	Msk	477.587
2019/2020	District Level	BC Public School	054	Bulkley Valley	All Students	7	Reading	129	124	Msk	Msk	89	Msk	472.137
2019/2020	District Level	BC Public School	054	Bulkley Valley	Indigenous	7	Reading	45	43	Msk	Msk	27	Msk	441.907
2019/2020	District Level	BC Public School	054	Bulkley Valley	Non Indigenous	7	Reading	84	81	Msk	Msk	62	Msk	488.185
2019/2020	District Level	BC Public School	054	Bulkley Valley	Special Needs	7	Reading	18	15	Msk	Msk	Msk	Msk	406.133
2019/2020	District Level	BC Public School	054	Bulkley Valley	Non Special Needs	7	Reading	111	109	Msk	Msk	Msk	Msk	481.22
2019/2020	District Level	BC Public School	057	Prince George	All Students	7	Reading	991	936	55	288	630	18	446.927
2019/2020	District Level	BC Public School	057	Prince George	Indigenous	7	Reading	304	268	Msk	Msk	161	Msk	419.922
2019/2020	District Level	BC Public School	057	Prince George	Non Indigenous	7	Reading	687	668	Msk	Msk	469	Msk	457.762
2019/2020	District Level	BC Public School	057	Prince George	Special Needs	7	Reading	155	120	Msk	65	Msk	Msk	399.892
2019/2020	District Level	BC Public School	057	Prince George	Non Special Needs	7	Reading	836	816	Msk	Msk	577	Msk	453.844
2019/2020	District Level	BC Public School	058	Nicola-Similkameen	All Students	7	Reading	160	152	Msk	Msk	99	Msk	441.592
2019/2020	District Level	BC Public School	058	Nicola-Similkameen	Indigenous	7	Reading	81	76	Msk	Msk	45	Msk	423.539
2019/2020	District Level	BC Public School	058	Nicola-Similkameen	Non Indigenous	7	Reading	79	76	Msk	Msk	54	Msk	459.645
2019/2020	District Level	BC Public School	058	Nicola-Similkameen	Special Needs	7	Reading	27	22	Msk	16	Msk	Msk	371.273
2019/2020	District Level	BC Public School	058	Nicola-Similkameen	Non Special Needs	7	Reading	133	130	Msk	35	Msk	Msk	453.492
2019/2020	District Level	BC Public School	059	Peace River South	All Students	7	Reading	285	274	Msk	Msk	177	Msk	436.872
2019/2020	District Level	BC Public School	059	Peace River South	Indigenous	7	Reading	92	85	Msk	Msk	47	Msk	417.577
2019/2020	District Level	BC Public School	059	Peace River South	Non Indigenous	7	Reading	193	189	Msk	Msk	130	Msk	445.55
2019/2020	District Level	BC Public School	059	Peace River South	Special Needs	7	Reading	53	45	Msk	32	Msk	Msk	375.778
2019/2020	District Level	BC Public School	059	Peace River South	Non Special Needs	7	Reading	232	229	Msk	Msk	164	Msk	448.878
2019/2020	District Level	BC Public School	060	Peace River North	All Students	7	Reading	496	455	41	106	325	24	474.55
2019/2020	District Level	BC Public School	060	Peace River North	Indigenous	7	Reading	120	106	Msk	Msk	65	Msk	437.377
2019/2020	District Level	BC Public School	060	Peace River North	Non Indigenous	7	Reading	376	349	Msk	Msk	260	Msk	485.839
2019/2020	District Level	BC Public School	060	Peace River North	Special Needs	7	Reading	60	35	25	18	17	0	405.571
2019/2020	District Level	BC Public School	060	Peace River North	Non Special Needs	7	Reading	436	420	16	88	308	24	480.298
2019/2020	District Level	BC Public School	061	Greater Victoria	All Students	7	Reading	1382	771	611	226	515	30	458.599
2019/2020	District Level	BC Public School	061	Greater Victoria	Indigenous	7	Reading	120	62	58	32	Msk	Msk	397.129
2019/2020	District Level	BC Public School	061	Greater Victoria	Non Indigenous	7	Reading	1262	709	553	Msk	486	Msk	463.975
2019/2020	District Level	BC Public School	061	Greater Victoria	Special Needs	7	Reading	255	98	157	50	Msk	Msk	412.745
2019/2020	District Level	BC Public School	061	Greater Victoria	Non Special Needs	7	Reading	1127	673	454	Msk	473	Msk	465.276
2019/2020	District Level	BC Public School	062	Sooke	All Students	7	Reading	801	262	539	Msk	151	Msk	429.618
2019/2020	District Level	BC Public School	062	Sooke	Indigenous	7	Reading	111	41	70	27	Msk	Msk	381.146
2019/2020	District Level	BC Public School	062	Sooke	Non Indigenous	7	Reading	690	221	469	Msk	137	Msk	438.611
2019/2020	District Level	BC Public School	062	Sooke	Special Needs	7	Reading	120	30	90	20	Msk	Msk	390.433
2019/2020	District Level	BC Public School	062	Sooke	Non Special Needs	7	Reading	681	232	449	Msk	141	Msk	434.685
2019/2020	District Level	BC Public School	063	Saanich	All Students	7	Reading	527	317	210	Msk	241	Msk	459.098
2019/2020	District Level	BC Public School	063	Saanich	Indigenous	7	Reading	52	27	25	Msk	16	Msk	400.296
2019/2020	District Level	BC Public School	063	Saanich	Non Indigenous	7	Reading	475	290	185	Msk	225	Msk	464.572
2019/2020	District Level	BC Public School	063	Saanich	Special Needs	7	Reading	85	31	54	18	Msk	Msk	375.419
2019/2020	District Level	BC Public School	063	Saanich	Non Special Needs	7	Reading	442	286	156	Msk	228	Msk	468.168
2019/2020	District Level	BC Public School	064	Gulf Islands	All Students	7	Reading	130	124	Msk	Msk	109	Msk	479.113
2019/2020	District Level	BC Public School	064	Gulf Islands	Indigenous	7	Reading	17	16	Msk	Msk	15	Msk	473.562
2019/2020	District Level	BC Public School	064	Gulf Islands	Non Indigenous	7	Reading	113	108	Msk	Msk	94	Msk	479.935
2019/2020	District Level	BC Public School	064	Gulf Islands	Special Needs	7	Reading	18	14	Msk	Msk	12	Msk	449.214
2019/2020	District Level	BC Public School	064	Gulf Islands	Non Special Needs	7	Reading	112	110	Msk	Msk	97	Msk	482.918
2019/2020	District Level	BC Public School	067	Okanagan Skaha	All Students	7	Reading	449	436	Msk	Msk	340	Msk	460.567
2019/2020	District Level	BC Public School	067	Okanagan Skaha	Indigenous	7	Reading	92	88	Msk	Msk	55	Msk	431.579
2019/2020	District Level	BC Public School	067	Okanagan Skaha	Non Indigenous	7	Reading	357	348	Msk	Msk	285	Msk	467.897
2019/2020	District Level	BC Public School	067	Okanagan Skaha	Special Needs	7	Reading	53	47	Msk	28	Msk	Msk	382.192
2019/2020	District Level	BC Public School	067	Okanagan Skaha	Non Special Needs	7	Reading	396	389	Msk	Msk	321	Msk	470.036
2019/2020	District Level	BC Public School	068	Nanaimo-Ladysmith	All Students	7	Reading	1183	870	313	258	582	30	449.777
2019/2020	District Level	BC Public School	068	Nanaimo-Ladysmith	Indigenous	7	Reading	222	144	78	Msk	79	Msk	410.965
2019/2020	District Level	BC Public School	068	Nanaimo-Ladysmith	Non Indigenous	7	Reading	961	726	235	Msk	503	Msk	457.475
2019/2020	District Level	BC Public School	068	Nanaimo-Ladysmith	Special Needs	7	Reading	133	56	77	34	22	0	379.214
2019/2020	District Level	BC Public School	068	Nanaimo-Ladysmith	Non Special Needs	7	Reading	1050	814	236	224	560	30	454.631
2019/2020	District Level	BC Public School	069	Qualicum	All Students	7	Reading	330	297	Msk	Msk	212	Msk	463.96
2019/2020	District Level	BC Public School	069	Qualicum	Indigenous	7	Reading	40	33	Msk	Msk	23	Msk	439.061
2019/2020	District Level	BC Public School	069	Qualicum	Non Indigenous	7	Reading	290	264	Msk	Msk	189	Msk	467.072
2019/2020	District Level	BC Public School	069	Qualicum	Special Needs	7	Reading	54	36	18	Msk	25	Msk	425.75
2019/2020	District Level	BC Public School	069	Qualicum	Non Special Needs	7	Reading	276	261	Msk	Msk	187	Msk	469.23
2019/2020	District Level	BC Public School	070	Pacific Rim	All Students	7	Reading	289	272	Msk	Msk	170	Msk	439.331
2019/2020	District Level	BC Public School	070	Pacific Rim	Indigenous	7	Reading	97	88	Msk	44	Msk	Msk	401.318
2019/2020	District Level	BC Public School	070	Pacific Rim	Non Indigenous	7	Reading	192	184	Msk	Msk	127	Msk	457.511
2019/2020	District Level	BC Public School	070	Pacific Rim	Special Needs	7	Reading	56	46	Msk	29	Msk	Msk	382.609
2019/2020	District Level	BC Public School	070	Pacific Rim	Non Special Needs	7	Reading	233	226	Msk	Msk	153	Msk	450.876
2019/2020	District Level	BC Public School	071	Comox Valley	All Students	7	Reading	671	543	128	158	361	24	450.372
2019/2020	District Level	BC Public School	071	Comox Valley	Indigenous	7	Reading	139	116	23	43	73	0	416.759
2019/2020	District Level	BC Public School	071	Comox Valley	Non Indigenous	7	Reading	532	427	105	115	288	24	459.503
2019/2020	District Level	BC Public School	071	Comox Valley	Special Needs	7	Reading	91	59	32	40	Msk	Msk	377.644
2019/2020	District Level	BC Public School	071	Comox Valley	Non Special Needs	7	Reading	580	484	Msk	Msk	344	Msk	459.238
2019/2020	District Level	BC Public School	072	Campbell River	All Students	7	Reading	433	384	Msk	Msk	252	Msk	442.721
2019/2020	District Level	BC Public School	072	Campbell River	Indigenous	7	Reading	123	108	Msk	Msk	54	Msk	405.269
2019/2020	District Level	BC Public School	072	Campbell River	Non Indigenous	7	Reading	310	276	Msk	Msk	198	Msk	457.377
2019/2020	District Level	BC Public School	072	Campbell River	Special Needs	7	Reading	80	50	30	34	Msk	Msk	369.9
2019/2020	District Level	BC Public School	072	Campbell River	Non Special Needs	7	Reading	353	334	Msk	Msk	236	Msk	453.623
2019/2020	District Level	BC Public School	073	Kamloops-Thompson	All Students	7	Reading	1187	1115	72	243	861	11	457.399
2019/2020	District Level	BC Public School	073	Kamloops-Thompson	Indigenous	7	Reading	249	233	Msk	Msk	156	Msk	439.33
2019/2020	District Level	BC Public School	073	Kamloops-Thompson	Non Indigenous	7	Reading	938	882	Msk	Msk	705	Msk	462.172
2019/2020	District Level	BC Public School	073	Kamloops-Thompson	Special Needs	7	Reading	185	144	41	61	83	0	417.604
2019/2020	District Level	BC Public School	073	Kamloops-Thompson	Non Special Needs	7	Reading	1002	971	31	182	778	11	463.301
2019/2020	District Level	BC Public School	074	Gold Trail	All Students	7	Reading	89	88	Msk	Msk	60	Msk	443.659
2019/2020	District Level	BC Public School	074	Gold Trail	Indigenous	7	Reading	65	65	Msk	Msk	40	Msk	420.861
2019/2020	District Level	BC Public School	074	Gold Trail	Non Indigenous	7	Reading	24	23	Msk	Msk	20	Msk	508.087
2019/2020	District Level	BC Public School	074	Gold Trail	Special Needs	7	Reading	10	Msk	Msk	Msk	Msk	Msk	360.556
2019/2020	District Level	BC Public School	074	Gold Trail	Non Special Needs	7	Reading	79	Msk	Msk	Msk	Msk	Msk	453.127
2019/2020	District Level	BC Public School	075	Mission	All Students	7	Reading	454	318	136	Msk	195	Msk	426.239
2019/2020	District Level	BC Public School	075	Mission	Indigenous	7	Reading	84	55	29	33	Msk	Msk	376
2019/2020	District Level	BC Public School	075	Mission	Non Indigenous	7	Reading	370	263	107	Msk	173	Msk	436.745
2019/2020	District Level	BC Public School	075	Mission	Special Needs	7	Reading	77	32	45	20	Msk	Msk	382.719
2019/2020	District Level	BC Public School	075	Mission	Non Special Needs	7	Reading	377	286	Msk	Msk	183	Msk	431.108
2019/2020	District Level	BC Public School	078	Fraser-Cascade	All Students	7	Reading	140	82	58	Msk	48	Msk	421.098
2019/2020	District Level	BC Public School	078	Fraser-Cascade	Indigenous	7	Reading	66	40	26	22	Msk	Msk	396.65
2019/2020	District Level	BC Public School	078	Fraser-Cascade	Non Indigenous	7	Reading	74	42	32	Msk	30	Msk	444.381
2019/2020	District Level	BC Public School	078	Fraser-Cascade	Special Needs	7	Reading	31	14	17	Msk	Msk	Msk	390.643
2019/2020	District Level	BC Public School	078	Fraser-Cascade	Non Special Needs	7	Reading	109	68	41	Msk	Msk	Msk	427.368
2019/2020	District Level	BC Public School	079	Cowichan Valley	All Students	7	Reading	649	389	260	Msk	239	Msk	422.689
2019/2020	District Level	BC Public School	079	Cowichan Valley	Indigenous	7	Reading	156	94	62	51	Msk	Msk	370.606
2019/2020	District Level	BC Public School	079	Cowichan Valley	Non Indigenous	7	Reading	493	295	198	Msk	196	Msk	439.285
2019/2020	District Level	BC Public School	079	Cowichan Valley	Special Needs	7	Reading	113	55	58	33	Msk	Msk	385.654
2019/2020	District Level	BC Public School	079	Cowichan Valley	Non Special Needs	7	Reading	536	334	202	Msk	217	Msk	428.787
2019/2020	District Level	BC Public School	081	Fort Nelson	All Students	7	Reading	53	53	Msk	Msk	52	Msk	489.698
2019/2020	District Level	BC Public School	081	Fort Nelson	Indigenous	7	Reading	Msk	Msk	Msk	Msk	Msk	Msk	Msk
2019/2020	District Level	BC Public School	081	Fort Nelson	Non Indigenous	7	Reading	Msk	Msk	Msk	Msk	Msk	Msk	Msk
2019/2020	District Level	BC Public School	081	Fort Nelson	Special Needs	7	Reading	Msk	Msk	Msk	Msk	Msk	Msk	Msk
2019/2020	District Level	BC Public School	081	Fort Nelson	Non Special Needs	7	Reading	Msk	Msk	Msk	Msk	Msk	Msk	Msk
2019/2020	District Level	BC Public School	082	Coast Mountains	All Students	7	Reading	307	224	Msk	114	Msk	Msk	404.33
2019/2020	District Level	BC Public School	082	Coast Mountains	Indigenous	7	Reading	152	122	Msk	74	Msk	Msk	378.828
2019/2020	District Level	BC Public School	082	Coast Mountains	Non Indigenous	7	Reading	155	102	53	Msk	58	Msk	434.833
2019/2020	District Level	BC Public School	082	Coast Mountains	Special Needs	7	Reading	68	54	Msk	37	Msk	Msk	363.204
2019/2020	District Level	BC Public School	082	Coast Mountains	Non Special Needs	7	Reading	239	170	Msk	Msk	89	Msk	417.394
2019/2020	District Level	BC Public School	083	North Okanagan-Shuswap	All Students	7	Reading	526	458	Msk	Msk	307	Msk	433.974
2019/2020	District Level	BC Public School	083	North Okanagan-Shuswap	Indigenous	7	Reading	122	97	Msk	Msk	62	Msk	424.113
2019/2020	District Level	BC Public School	083	North Okanagan-Shuswap	Non Indigenous	7	Reading	404	361	Msk	Msk	245	Msk	436.623
2019/2020	District Level	BC Public School	083	North Okanagan-Shuswap	Special Needs	7	Reading	123	87	36	Msk	53	Msk	421.356
2019/2020	District Level	BC Public School	083	North Okanagan-Shuswap	Non Special Needs	7	Reading	403	371	Msk	Msk	254	Msk	436.933
2019/2020	District Level	BC Public School	084	Vancouver Island West	All Students	7	Reading	18	16	Msk	13	Msk	Msk	373.5
2019/2020	District Level	BC Public School	084	Vancouver Island West	Indigenous	7	Reading	Msk	Msk	Msk	Msk	Msk	Msk	Msk
2019/2020	District Level	BC Public School	084	Vancouver Island West	Non Indigenous	7	Reading	Msk	Msk	Msk	Msk	Msk	Msk	Msk
2019/2020	District Level	BC Public School	084	Vancouver Island West	Special Needs	7	Reading	Msk	Msk	Msk	Msk	Msk	Msk	Msk
2019/2020	District Level	BC Public School	084	Vancouver Island West	Non Special Needs	7	Reading	Msk	Msk	Msk	Msk	Msk	Msk	Msk
2019/2020	District Level	BC Public School	085	Vancouver Island North	All Students	7	Reading	91	88	Msk	Msk	65	Msk	452.148
2019/2020	District Level	BC Public School	085	Vancouver Island North	Indigenous	7	Reading	40	39	Msk	Msk	28	Msk	441.718
2019/2020	District Level	BC Public School	085	Vancouver Island North	Non Indigenous	7	Reading	51	49	Msk	Msk	37	Msk	460.449
2019/2020	District Level	BC Public School	085	Vancouver Island North	Special Needs	7	Reading	21	20	Msk	Msk	14	Msk	438.6
2019/2020	District Level	BC Public School	085	Vancouver Island North	Non Special Needs	7	Reading	70	68	Msk	Msk	51	Msk	456.132
2019/2020	District Level	BC Public School	087	Stikine	All Students	7	Reading	Msk	Msk	Msk	Msk	Msk	Msk	Msk
2019/2020	District Level	BC Public School	087	Stikine	Indigenous	7	Reading	Msk	Msk	Msk	Msk	Msk	Msk	Msk
2019/2020	District Level	BC Public School	087	Stikine	Non Indigenous	7	Reading	Msk	Msk	Msk	Msk	Msk	Msk	Msk
2019/2020	District Level	BC Public School	087	Stikine	Special Needs	7	Reading	Msk	Msk	Msk	Msk	Msk	Msk	Msk
2019/2020	District Level	BC Public School	087	Stikine	Non Special Needs	7	Reading	Msk	Msk	Msk	Msk	Msk	Msk	Msk
2019/2020	District Level	BC Public School	091	Nechako Lakes	All Students	7	Reading	286	224	62	Msk	167	Msk	458.62
2019/2020	District Level	BC Public School	091	Nechako Lakes	Indigenous	7	Reading	116	84	32	Msk	54	Msk	431.107
2019/2020	District Level	BC Public School	091	Nechako Lakes	Non Indigenous	7	Reading	170	140	30	Msk	113	Msk	475.129
2019/2020	District Level	BC Public School	091	Nechako Lakes	Special Needs	7	Reading	66	35	31	Msk	18	Msk	413.029
2019/2020	District Level	BC Public School	091	Nechako Lakes	Non Special Needs	7	Reading	220	189	Msk	Msk	149	Msk	467.063
2019/2020	District Level	BC Public School	092	Nisga'a	All Students	7	Reading	31	26	Msk	16	Msk	Msk	363.154
2019/2020	District Level	BC Public School	092	Nisga'a	Indigenous	7	Reading	31	26	Msk	16	Msk	Msk	363.154
2019/2020	District Level	BC Public School	092	Nisga'a	Special Needs	7	Reading	11	Msk	Msk	Msk	Msk	0	315.556
2019/2020	District Level	BC Public School	092	Nisga'a	Non Special Needs	7	Reading	20	Msk	Msk	Msk	Msk	0	388.353
2019/2020	District Level	BC Public School	093	Conseil scolaire francophone	All Students	7	Reading	520	238	282	30	159	49	500.004
2019/2020	District Level	BC Public School	093	Conseil scolaire francophone	Indigenous	7	Reading	62	27	35	Msk	21	Msk	484.185
2019/2020	District Level	BC Public School	093	Conseil scolaire francophone	Non Indigenous	7	Reading	458	211	247	Msk	138	Msk	502.028
2019/2020	District Level	BC Public School	093	Conseil scolaire francophone	Special Needs	7	Reading	78	19	59	Msk	Msk	Msk	478.263
2019/2020	District Level	BC Public School	093	Conseil scolaire francophone	Non Special Needs	7	Reading	442	219	223	Msk	Msk	Msk	501.89
2019/2020	Province Level	Province-Total			All Students	4	Writing	47542	34572	12970	4699	27981	1892	2.2538
2019/2020	Province Level	Province-Total			Indigenous	4	Writing	5652	3892	1760	1115	2705	72	1.9024
2019/2020	Province Level	Province-Total			Non Indigenous	4	Writing	41890	30680	11210	3584	25276	1820	2.2983
2019/2020	Province Level	Province-Total			Special Needs	4	Writing	5272	2410	2862	582	1735	93	2.0515
2019/2020	Province Level	Province-Total			Non Special Needs	4	Writing	42270	32162	10108	4117	26246	1799	2.2689
2019/2020	Province Level	BC Public School			All Students	4	Writing	40662	28298	12364	4289	23116	893	2.1617
2019/2020	Province Level	BC Public School			Indigenous	4	Writing	5180	3528	1652	1024	2453	51	1.8824
2019/2020	Province Level	BC Public School			Non Indigenous	4	Writing	35482	24770	10712	3265	20663	842	2.2015
2019/2020	Province Level	BC Public School			Special Needs	4	Writing	4604	1980	2624	532	1396	52	1.9737
2019/2020	Province Level	BC Public School			Non Special Needs	4	Writing	36058	26318	9740	3757	21720	841	2.1758
2019/2020	Province Level	BC Independent School			All Students	4	Writing	6880	6274	606	410	4865	999	2.669
2019/2020	Province Level	BC Independent School			Indigenous	4	Writing	472	364	108	91	252	21	2.0962
2019/2020	Province Level	BC Independent School			Non Indigenous	4	Writing	6408	5910	498	319	4613	978	2.7042
2019/2020	Province Level	BC Independent School			Special Needs	4	Writing	668	430	238	50	339	41	2.4093
2019/2020	Province Level	BC Independent School			Non Special Needs	4	Writing	6212	5844	368	360	4526	958	2.6881
2019/2020	District Level	BC Public School	005	Southeast Kootenay	All Students	4	Writing	466	384	Msk	Msk	211	Msk	1.6563
2019/2020	District Level	BC Public School	005	Southeast Kootenay	Indigenous	4	Writing	87	72	Msk	45	Msk	Msk	1.3472
2019/2020	District Level	BC Public School	005	Southeast Kootenay	Non Indigenous	4	Writing	379	312	Msk	Msk	184	Msk	1.7276
2019/2020	District Level	BC Public School	005	Southeast Kootenay	Special Needs	4	Writing	51	34	17	24	Msk	Msk	1.3235
2019/2020	District Level	BC Public School	005	Southeast Kootenay	Non Special Needs	4	Writing	415	350	Msk	Msk	201	Msk	1.6886
2019/2020	District Level	BC Public School	006	Rocky Mountain	All Students	4	Writing	290	278	Msk	Msk	221	Msk	2.0576
2019/2020	District Level	BC Public School	006	Rocky Mountain	Indigenous	4	Writing	59	55	Msk	Msk	41	Msk	1.9091
2019/2020	District Level	BC Public School	006	Rocky Mountain	Non Indigenous	4	Writing	231	223	Msk	Msk	180	Msk	2.0942
2019/2020	District Level	BC Public School	006	Rocky Mountain	Special Needs	4	Writing	26	20	Msk	Msk	11	Msk	1.6
2019/2020	District Level	BC Public School	006	Rocky Mountain	Non Special Needs	4	Writing	264	258	Msk	Msk	210	Msk	2.093
2019/2020	District Level	BC Public School	008	Kootenay Lake	All Students	4	Writing	334	258	76	Msk	215	Msk	2.1124
2019/2020	District Level	BC Public School	008	Kootenay Lake	Indigenous	4	Writing	69	50	19	Msk	42	Msk	2.1
2019/2020	District Level	BC Public School	008	Kootenay Lake	Non Indigenous	4	Writing	265	208	57	Msk	173	Msk	2.1154
2019/2020	District Level	BC Public School	008	Kootenay Lake	Special Needs	4	Writing	29	14	15	Msk	12	Msk	1.9286
2019/2020	District Level	BC Public School	008	Kootenay Lake	Non Special Needs	4	Writing	305	244	61	Msk	203	Msk	2.123
2019/2020	District Level	BC Public School	010	Arrow Lakes	All Students	4	Writing	35	28	Msk	Msk	26	Msk	2.6071
2019/2020	District Level	BC Public School	010	Arrow Lakes	Indigenous	4	Writing	Msk	Msk	Msk	Msk	Msk	Msk	Msk
2019/2020	District Level	BC Public School	010	Arrow Lakes	Non Indigenous	4	Writing	Msk	Msk	Msk	Msk	Msk	Msk	Msk
2019/2020	District Level	BC Public School	010	Arrow Lakes	Special Needs	4	Writing	Msk	Msk	Msk	Msk	Msk	Msk	Msk
2019/2020	District Level	BC Public School	010	Arrow Lakes	Non Special Needs	4	Writing	Msk	Msk	Msk	Msk	Msk	Msk	Msk
2019/2020	District Level	BC Public School	019	Revelstoke	All Students	4	Writing	68	60	Msk	Msk	52	Msk	2.5167
2019/2020	District Level	BC Public School	019	Revelstoke	Indigenous	4	Writing	Msk	Msk	Msk	Msk	Msk	Msk	Msk
2019/2020	District Level	BC Public School	019	Revelstoke	Non Indigenous	4	Writing	Msk	Msk	Msk	Msk	Msk	Msk	Msk
2019/2020	District Level	BC Public School	019	Revelstoke	Special Needs	4	Writing	19	15	Msk	Msk	11	Msk	2.4
2019/2020	District Level	BC Public School	019	Revelstoke	Non Special Needs	4	Writing	49	45	Msk	Msk	41	Msk	2.5556
2019/2020	District Level	BC Public School	020	Kootenay-Columbia	All Students	4	Writing	281	119	162	Msk	94	Msk	1.9748
2019/2020	District Level	BC Public School	020	Kootenay-Columbia	Indigenous	4	Writing	48	15	33	Msk	Msk	Msk	1.7333
2019/2020	District Level	BC Public School	020	Kootenay-Columbia	Non Indigenous	4	Writing	233	104	129	Msk	Msk	Msk	2.0096
2019/2020	District Level	BC Public School	020	Kootenay-Columbia	Special Needs	4	Writing	29	Msk	23	Msk	Msk	Msk	1.5
2019/2020	District Level	BC Public School	020	Kootenay-Columbia	Non Special Needs	4	Writing	252	Msk	139	Msk	Msk	Msk	2
2019/2020	District Level	BC Public School	022	Vernon	All Students	4	Writing	619	517	102	92	406	19	2.1296
2019/2020	District Level	BC Public School	022	Vernon	Indigenous	4	Writing	96	69	27	Msk	48	Msk	1.8841
2019/2020	District Level	BC Public School	022	Vernon	Non Indigenous	4	Writing	523	448	75	Msk	358	Msk	2.1674
2019/2020	District Level	BC Public School	022	Vernon	Special Needs	4	Writing	69	34	35	12	22	0	1.9412
2019/2020	District Level	BC Public School	022	Vernon	Non Special Needs	4	Writing	550	483	67	80	384	19	2.1429
2019/2020	District Level	BC Public School	023	Central Okanagan	All Students	4	Writing	1682	1254	428	151	1080	23	2.1061
2019/2020	District Level	BC Public School	023	Central Okanagan	Indigenous	4	Writing	225	145	80	Msk	115	Msk	1.9172
2019/2020	District Level	BC Public School	023	Central Okanagan	Non Indigenous	4	Writing	1457	1109	348	Msk	965	Msk	2.1307
2019/2020	District Level	BC Public School	023	Central Okanagan	Special Needs	4	Writing	206	87	119	Msk	59	Msk	1.8621
2019/2020	District Level	BC Public School	023	Central Okanagan	Non Special Needs	4	Writing	1476	1167	309	Msk	1021	Msk	2.1243
2019/2020	District Level	BC Public School	027	Cariboo-Chilcotin	All Students	4	Writing	310	285	Msk	Msk	147	Msk	1.6561
2019/2020	District Level	BC Public School	027	Cariboo-Chilcotin	Indigenous	4	Writing	101	88	Msk	51	Msk	Msk	1.5455
2019/2020	District Level	BC Public School	027	Cariboo-Chilcotin	Non Indigenous	4	Writing	209	197	Msk	Msk	111	Msk	1.7056
2019/2020	District Level	BC Public School	027	Cariboo-Chilcotin	Special Needs	4	Writing	21	14	Msk	11	Msk	Msk	1.2143
2019/2020	District Level	BC Public School	027	Cariboo-Chilcotin	Non Special Needs	4	Writing	289	271	Msk	124	Msk	Msk	1.679
2019/2020	District Level	BC Public School	028	Quesnel	All Students	4	Writing	229	135	94	Msk	87	Msk	1.8741
2019/2020	District Level	BC Public School	028	Quesnel	Indigenous	4	Writing	76	48	28	Msk	31	Msk	1.8125
2019/2020	District Level	BC Public School	028	Quesnel	Non Indigenous	4	Writing	153	87	66	Msk	56	Msk	1.908
2019/2020	District Level	BC Public School	028	Quesnel	Special Needs	4	Writing	31	Msk	22	Msk	Msk	Msk	1.7778
2019/2020	District Level	BC Public School	028	Quesnel	Non Special Needs	4	Writing	198	Msk	72	Msk	Msk	Msk	1.881
2019/2020	District Level	BC Public School	033	Chilliwack	All Students	4	Writing	1023	909	114	154	740	15	2.1562
2019/2020	District Level	BC Public School	033	Chilliwack	Indigenous	4	Writing	192	153	Msk	Msk	110	Msk	2.0327
2019/2020	District Level	BC Public School	033	Chilliwack	Non Indigenous	4	Writing	831	756	Msk	Msk	630	Msk	2.1812
2019/2020	District Level	BC Public School	033	Chilliwack	Special Needs	4	Writing	119	69	50	Msk	49	Msk	1.942
2019/2020	District Level	BC Public School	033	Chilliwack	Non Special Needs	4	Writing	904	840	Msk	Msk	691	Msk	2.1738
2019/2020	District Level	BC Public School	034	Abbotsford	All Students	4	Writing	1517	1392	125	129	1235	28	2.2557
2019/2020	District Level	BC Public School	034	Abbotsford	Indigenous	4	Writing	181	163	Msk	Msk	133	Msk	2.1166
2019/2020	District Level	BC Public School	034	Abbotsford	Non Indigenous	4	Writing	1336	1229	107	Msk	1102	Msk	2.2742
2019/2020	District Level	BC Public School	034	Abbotsford	Special Needs	4	Writing	128	74	54	11	63	0	2.0811
2019/2020	District Level	BC Public School	034	Abbotsford	Non Special Needs	4	Writing	1389	1318	71	118	1172	28	2.2656
2019/2020	District Level	BC Public School	035	Langley	All Students	4	Writing	1534	1313	221	119	1151	43	2.3123
2019/2020	District Level	BC Public School	035	Langley	Indigenous	4	Writing	161	140	21	Msk	122	Msk	2.1214
2019/2020	District Level	BC Public School	035	Langley	Non Indigenous	4	Writing	1373	1173	200	Msk	1029	Msk	2.335
2019/2020	District Level	BC Public School	035	Langley	Special Needs	4	Writing	165	102	63	Msk	70	Msk	2
2019/2020	District Level	BC Public School	035	Langley	Non Special Needs	4	Writing	1369	1211	158	Msk	1081	Msk	2.3386
2019/2020	District Level	BC Public School	036	Surrey	All Students	4	Writing	5399	3023	2376	370	2604	49	2.1029
2019/2020	District Level	BC Public School	036	Surrey	Indigenous	4	Writing	266	97	169	25	72	0	1.8351
2019/2020	District Level	BC Public School	036	Surrey	Non Indigenous	4	Writing	5133	2926	2207	345	2532	49	2.1118
2019/2020	District Level	BC Public School	036	Surrey	Special Needs	4	Writing	569	138	431	40	98	0	1.8406
2019/2020	District Level	BC Public School	036	Surrey	Non Special Needs	4	Writing	4830	2885	1945	330	2506	49	2.1154
2019/2020	District Level	BC Public School	037	Delta	All Students	4	Writing	1120	662	458	81	560	21	2.2085
2019/2020	District Level	BC Public School	037	Delta	Indigenous	4	Writing	59	29	30	Msk	22	Msk	1.9655
2019/2020	District Level	BC Public School	037	Delta	Non Indigenous	4	Writing	1061	633	428	Msk	538	Msk	2.2196
2019/2020	District Level	BC Public School	037	Delta	Special Needs	4	Writing	138	44	94	15	29	0	1.7045
2019/2020	District Level	BC Public School	037	Delta	Non Special Needs	4	Writing	982	618	364	66	531	21	2.2443
2019/2020	District Level	BC Public School	038	Richmond	All Students	4	Writing	1336	780	556	59	698	23	2.259
2019/2020	District Level	BC Public School	038	Richmond	Indigenous	4	Writing	21	Msk	15	Msk	Msk	Msk	2.1667
2019/2020	District Level	BC Public School	038	Richmond	Non Indigenous	4	Writing	1315	Msk	541	59	Msk	23	2.2597
2019/2020	District Level	BC Public School	038	Richmond	Special Needs	4	Writing	129	28	101	Msk	21	Msk	2.0357
2019/2020	District Level	BC Public School	038	Richmond	Non Special Needs	4	Writing	1207	752	455	Msk	677	Msk	2.2673
2019/2020	District Level	BC Public School	039	Vancouver	All Students	4	Writing	3381	1860	1521	155	1616	89	2.3172
2019/2020	District Level	BC Public School	039	Vancouver	Indigenous	4	Writing	168	50	118	15	35	0	1.78
2019/2020	District Level	BC Public School	039	Vancouver	Non Indigenous	4	Writing	3213	1810	1403	140	1581	89	2.332
2019/2020	District Level	BC Public School	039	Vancouver	Special Needs	4	Writing	344	109	235	Msk	86	Msk	2.1468
2019/2020	District Level	BC Public School	039	Vancouver	Non Special Needs	4	Writing	3037	1751	1286	Msk	1530	Msk	2.3278
2019/2020	District Level	BC Public School	040	New Westminster	All Students	4	Writing	511	406	105	18	376	12	2.2882
2019/2020	District Level	BC Public School	040	New Westminster	Indigenous	4	Writing	30	17	13	Msk	16	Msk	2.2353
2019/2020	District Level	BC Public School	040	New Westminster	Non Indigenous	4	Writing	481	389	92	Msk	360	Msk	2.2905
2019/2020	District Level	BC Public School	040	New Westminster	Special Needs	4	Writing	49	17	32	Msk	15	Msk	1.9412
2019/2020	District Level	BC Public School	040	New Westminster	Non Special Needs	4	Writing	462	389	73	Msk	361	Msk	2.3033
2019/2020	District Level	BC Public School	041	Burnaby	All Students	4	Writing	1711	1036	675	49	936	51	2.4875
2019/2020	District Level	BC Public School	041	Burnaby	Indigenous	4	Writing	57	17	40	Msk	12	Msk	1.8235
2019/2020	District Level	BC Public School	041	Burnaby	Non Indigenous	4	Writing	1654	1019	635	Msk	924	Msk	2.4985
2019/2020	District Level	BC Public School	041	Burnaby	Special Needs	4	Writing	193	55	138	Msk	45	Msk	2.2364
2019/2020	District Level	BC Public School	041	Burnaby	Non Special Needs	4	Writing	1518	981	537	Msk	891	Msk	2.5015
2019/2020	District Level	BC Public School	042	Maple Ridge-Pitt Meadows	All Students	4	Writing	1133	282	851	Msk	203	Msk	1.9326
2019/2020	District Level	BC Public School	042	Maple Ridge-Pitt Meadows	Indigenous	4	Writing	96	19	77	Msk	13	Msk	1.7895
2019/2020	District Level	BC Public School	042	Maple Ridge-Pitt Meadows	Non Indigenous	4	Writing	1037	263	774	Msk	190	Msk	1.943
2019/2020	District Level	BC Public School	042	Maple Ridge-Pitt Meadows	Special Needs	4	Writing	143	21	122	Msk	11	Msk	1.619
2019/2020	District Level	BC Public School	042	Maple Ridge-Pitt Meadows	Non Special Needs	4	Writing	990	261	729	Msk	192	Msk	1.9579
2019/2020	District Level	BC Public School	043	Coquitlam	All Students	4	Writing	2199	1649	550	88	1474	87	2.3814
2019/2020	District Level	BC Public School	043	Coquitlam	Indigenous	4	Writing	113	70	43	Msk	60	Msk	2.1286
2019/2020	District Level	BC Public School	043	Coquitlam	Non Indigenous	4	Writing	2086	1579	507	Msk	1414	Msk	2.3927
2019/2020	District Level	BC Public School	043	Coquitlam	Special Needs	4	Writing	444	271	173	18	232	21	2.5424
2019/2020	District Level	BC Public School	043	Coquitlam	Non Special Needs	4	Writing	1755	1378	377	70	1242	66	2.3498
2019/2020	District Level	BC Public School	044	North Vancouver	All Students	4	Writing	1166	1035	131	98	873	64	2.3652
2019/2020	District Level	BC Public School	044	North Vancouver	Indigenous	4	Writing	58	39	19	Msk	28	Msk	1.9231
2019/2020	District Level	BC Public School	044	North Vancouver	Non Indigenous	4	Writing	1108	996	112	Msk	845	Msk	2.3825
2019/2020	District Level	BC Public School	044	North Vancouver	Special Needs	4	Writing	152	105	47	Msk	79	Msk	2.1905
2019/2020	District Level	BC Public School	044	North Vancouver	Non Special Needs	4	Writing	1014	930	84	Msk	794	Msk	2.3849
2019/2020	District Level	BC Public School	045	West Vancouver	All Students	4	Writing	477	428	49	0	402	26	2.8995
2019/2020	District Level	BC Public School	045	West Vancouver	Indigenous	4	Writing	Msk	Msk	Msk	Msk	Msk	Msk	Msk
2019/2020	District Level	BC Public School	045	West Vancouver	Non Indigenous	4	Writing	Msk	Msk	Msk	Msk	Msk	Msk	Msk
2019/2020	District Level	BC Public School	045	West Vancouver	Special Needs	4	Writing	41	23	18	Msk	22	Msk	2.6957
2019/2020	District Level	BC Public School	045	West Vancouver	Non Special Needs	4	Writing	436	405	31	Msk	380	Msk	2.9111
2019/2020	District Level	BC Public School	046	Sunshine Coast	All Students	4	Writing	251	183	68	Msk	159	Msk	2.2514
2019/2020	District Level	BC Public School	046	Sunshine Coast	Indigenous	4	Writing	65	40	25	Msk	31	Msk	2.15
2019/2020	District Level	BC Public School	046	Sunshine Coast	Non Indigenous	4	Writing	186	143	43	Msk	128	Msk	2.2797
2019/2020	District Level	BC Public School	046	Sunshine Coast	Special Needs	4	Writing	60	26	34	Msk	20	Msk	2
2019/2020	District Level	BC Public School	046	Sunshine Coast	Non Special Needs	4	Writing	191	157	34	Msk	139	Msk	2.293
2019/2020	District Level	BC Public School	047	Powell River	All Students	4	Writing	189	107	82	Msk	66	Msk	1.785
2019/2020	District Level	BC Public School	047	Powell River	Indigenous	4	Writing	21	13	Msk	Msk	Msk	Msk	1.5385
2019/2020	District Level	BC Public School	047	Powell River	Non Indigenous	4	Writing	168	94	Msk	Msk	Msk	Msk	1.8191
2019/2020	District Level	BC Public School	047	Powell River	Special Needs	4	Writing	24	10	14	Msk	Msk	Msk	1.7
2019/2020	District Level	BC Public School	047	Powell River	Non Special Needs	4	Writing	165	97	68	Msk	Msk	Msk	1.7938
2019/2020	District Level	BC Public School	048	Sea to Sky	All Students	4	Writing	409	363	46	83	265	15	2.0303
2019/2020	District Level	BC Public School	048	Sea to Sky	Indigenous	4	Writing	54	39	15	Msk	24	Msk	1.7179
2019/2020	District Level	BC Public School	048	Sea to Sky	Non Indigenous	4	Writing	355	324	Msk	Msk	241	Msk	2.0679
2019/2020	District Level	BC Public School	048	Sea to Sky	Special Needs	4	Writing	31	16	15	Msk	11	Msk	1.875
2019/2020	District Level	BC Public School	048	Sea to Sky	Non Special Needs	4	Writing	378	347	31	Msk	254	Msk	2.0375
2019/2020	District Level	BC Public School	049	Central Coast	All Students	4	Writing	26	21	Msk	Msk	Msk	Msk	2.7619
2019/2020	District Level	BC Public School	049	Central Coast	Indigenous	4	Writing	16	11	Msk	Msk	Msk	Msk	1.9091
2019/2020	District Level	BC Public School	049	Central Coast	Non Indigenous	4	Writing	10	10	Msk	Msk	Msk	Msk	3.7
2019/2020	District Level	BC Public School	049	Central Coast	Special Needs	4	Writing	Msk	Msk	Msk	Msk	Msk	Msk	Msk
2019/2020	District Level	BC Public School	049	Central Coast	Non Special Needs	4	Writing	Msk	Msk	Msk	Msk	Msk	Msk	Msk
2019/2020	District Level	BC Public School	050	Haida Gwaii	All Students	4	Writing	31	28	Msk	Msk	21	Msk	1.8929
2019/2020	District Level	BC Public School	050	Haida Gwaii	Indigenous	4	Writing	Msk	Msk	Msk	Msk	Msk	Msk	Msk
2019/2020	District Level	BC Public School	050	Haida Gwaii	Non Indigenous	4	Writing	Msk	Msk	Msk	Msk	Msk	Msk	Msk
2019/2020	District Level	BC Public School	050	Haida Gwaii	Special Needs	4	Writing	Msk	Msk	Msk	Msk	Msk	Msk	Msk
2019/2020	District Level	BC Public School	050	Haida Gwaii	Non Special Needs	4	Writing	Msk	Msk	Msk	Msk	Msk	Msk	Msk
2019/2020	District Level	BC Public School	051	Boundary	All Students	4	Writing	99	75	24	Msk	61	Msk	2.1467
2019/2020	District Level	BC Public School	051	Boundary	Indigenous	4	Writing	32	24	Msk	Msk	18	Msk	2.3333
2019/2020	District Level	BC Public School	051	Boundary	Non Indigenous	4	Writing	67	51	Msk	Msk	43	Msk	2.0588
2019/2020	District Level	BC Public School	051	Boundary	Special Needs	4	Writing	15	10	Msk	Msk	Msk	Msk	1.8
2019/2020	District Level	BC Public School	051	Boundary	Non Special Needs	4	Writing	84	65	Msk	Msk	Msk	Msk	2.2
2019/2020	District Level	BC Public School	052	Prince Rupert	All Students	4	Writing	160	145	Msk	Msk	127	Msk	2.1448
2019/2020	District Level	BC Public School	052	Prince Rupert	Indigenous	4	Writing	103	91	Msk	Msk	83	Msk	2.0989
2019/2020	District Level	BC Public School	052	Prince Rupert	Non Indigenous	4	Writing	57	54	Msk	Msk	44	Msk	2.2222
2019/2020	District Level	BC Public School	052	Prince Rupert	Special Needs	4	Writing	29	21	Msk	Msk	19	Msk	2
2019/2020	District Level	BC Public School	052	Prince Rupert	Non Special Needs	4	Writing	131	124	Msk	Msk	108	Msk	2.1694
2019/2020	District Level	BC Public School	053	Okanagan Similkameen	All Students	4	Writing	147	138	Msk	Msk	122	Msk	2.2826
2019/2020	District Level	BC Public School	053	Okanagan Similkameen	Indigenous	4	Writing	34	31	Msk	Msk	27	Msk	2.129
2019/2020	District Level	BC Public School	053	Okanagan Similkameen	Non Indigenous	4	Writing	113	107	Msk	Msk	95	Msk	2.3271
2019/2020	District Level	BC Public School	053	Okanagan Similkameen	Special Needs	4	Writing	25	19	Msk	Msk	16	Msk	2
2019/2020	District Level	BC Public School	053	Okanagan Similkameen	Non Special Needs	4	Writing	122	119	Msk	Msk	106	Msk	2.3277
2019/2020	District Level	BC Public School	054	Bulkley Valley	All Students	4	Writing	146	132	Msk	Msk	101	Msk	2.1136
2019/2020	District Level	BC Public School	054	Bulkley Valley	Indigenous	4	Writing	42	36	Msk	Msk	23	Msk	1.7778
2019/2020	District Level	BC Public School	054	Bulkley Valley	Non Indigenous	4	Writing	104	96	Msk	Msk	78	Msk	2.2396
2019/2020	District Level	BC Public School	054	Bulkley Valley	Special Needs	4	Writing	12	Msk	Msk	Msk	Msk	Msk	1.75
2019/2020	District Level	BC Public School	054	Bulkley Valley	Non Special Needs	4	Writing	134	Msk	Msk	Msk	Msk	Msk	2.1371
2019/2020	District Level	BC Public School	057	Prince George	All Students	4	Writing	981	893	88	162	709	22	2.0504
2019/2020	District Level	BC Public School	057	Prince George	Indigenous	4	Writing	298	252	Msk	Msk	171	Msk	1.8175
2019/2020	District Level	BC Public School	057	Prince George	Non Indigenous	4	Writing	683	641	Msk	Msk	538	Msk	2.142
2019/2020	District Level	BC Public School	057	Prince George	Special Needs	4	Writing	98	53	45	Msk	36	Msk	1.7547
2019/2020	District Level	BC Public School	057	Prince George	Non Special Needs	4	Writing	883	840	Msk	Msk	673	Msk	2.069
2019/2020	District Level	BC Public School	058	Nicola-Similkameen	All Students	4	Writing	140	129	Msk	Msk	91	Msk	1.907
2019/2020	District Level	BC Public School	058	Nicola-Similkameen	Indigenous	4	Writing	66	60	Msk	Msk	39	Msk	1.85
2019/2020	District Level	BC Public School	058	Nicola-Similkameen	Non Indigenous	4	Writing	74	69	Msk	Msk	52	Msk	1.9565
2019/2020	District Level	BC Public School	058	Nicola-Similkameen	Special Needs	4	Writing	19	15	Msk	Msk	Msk	Msk	1.4
2019/2020	District Level	BC Public School	058	Nicola-Similkameen	Non Special Needs	4	Writing	121	114	Msk	Msk	Msk	Msk	1.9737
2019/2020	District Level	BC Public School	059	Peace River South	All Students	4	Writing	260	245	Msk	Msk	160	Msk	1.7633
2019/2020	District Level	BC Public School	059	Peace River South	Indigenous	4	Writing	80	74	Msk	Msk	45	Msk	1.7027
2019/2020	District Level	BC Public School	059	Peace River South	Non Indigenous	4	Writing	180	171	Msk	Msk	115	Msk	1.7895
2019/2020	District Level	BC Public School	059	Peace River South	Special Needs	4	Writing	20	16	Msk	Msk	Msk	Msk	1.375
2019/2020	District Level	BC Public School	059	Peace River South	Non Special Needs	4	Writing	240	229	Msk	Msk	Msk	Msk	1.7904
2019/2020	District Level	BC Public School	060	Peace River North	All Students	4	Writing	475	427	48	70	315	42	2.3372
2019/2020	District Level	BC Public School	060	Peace River North	Indigenous	4	Writing	113	93	Msk	Msk	68	Msk	2.1075
2019/2020	District Level	BC Public School	060	Peace River North	Non Indigenous	4	Writing	362	334	Msk	Msk	247	Msk	2.4012
2019/2020	District Level	BC Public School	060	Peace River North	Special Needs	4	Writing	47	26	21	Msk	18	Msk	2.1154
2019/2020	District Level	BC Public School	060	Peace River North	Non Special Needs	4	Writing	428	401	27	Msk	297	Msk	2.3516
2019/2020	District Level	BC Public School	061	Greater Victoria	All Students	4	Writing	1516	857	659	136	668	53	2.2462
2019/2020	District Level	BC Public School	061	Greater Victoria	Indigenous	4	Writing	131	60	71	Msk	40	Msk	1.8167
2019/2020	District Level	BC Public School	061	Greater Victoria	Non Indigenous	4	Writing	1385	797	588	Msk	628	Msk	2.2785
2019/2020	District Level	BC Public School	061	Greater Victoria	Special Needs	4	Writing	128	40	88	Msk	24	Msk	1.95
2019/2020	District Level	BC Public School	061	Greater Victoria	Non Special Needs	4	Writing	1388	817	571	Msk	644	Msk	2.2607
2019/2020	District Level	BC Public School	062	Sooke	All Students	4	Writing	858	283	575	Msk	171	Msk	1.7597
2019/2020	District Level	BC Public School	062	Sooke	Indigenous	4	Writing	127	40	87	21	Msk	Msk	1.475
2019/2020	District Level	BC Public School	062	Sooke	Non Indigenous	4	Writing	731	243	488	Msk	153	Msk	1.8066
2019/2020	District Level	BC Public School	062	Sooke	Special Needs	4	Writing	65	12	53	Msk	Msk	Msk	1.4167
2019/2020	District Level	BC Public School	062	Sooke	Non Special Needs	4	Writing	793	271	522	Msk	Msk	Msk	1.7749
2019/2020	District Level	BC Public School	063	Saanich	All Students	4	Writing	493	358	135	Msk	298	Msk	2.0642
2019/2020	District Level	BC Public School	063	Saanich	Indigenous	4	Writing	44	27	17	Msk	15	Msk	1.5926
2019/2020	District Level	BC Public School	063	Saanich	Non Indigenous	4	Writing	449	331	118	Msk	283	Msk	2.1027
2019/2020	District Level	BC Public School	063	Saanich	Special Needs	4	Writing	66	26	40	Msk	20	Msk	1.8462
2019/2020	District Level	BC Public School	063	Saanich	Non Special Needs	4	Writing	427	332	95	Msk	278	Msk	2.0813
2019/2020	District Level	BC Public School	064	Gulf Islands	All Students	4	Writing	132	122	Msk	Msk	102	Msk	2.1311
2019/2020	District Level	BC Public School	064	Gulf Islands	Indigenous	4	Writing	12	11	Msk	Msk	10	Msk	2.0909
2019/2020	District Level	BC Public School	064	Gulf Islands	Non Indigenous	4	Writing	120	111	Msk	Msk	92	Msk	2.1351
2019/2020	District Level	BC Public School	064	Gulf Islands	Special Needs	4	Writing	20	16	Msk	Msk	11	Msk	1.75
2019/2020	District Level	BC Public School	064	Gulf Islands	Non Special Needs	4	Writing	112	106	Msk	Msk	91	Msk	2.1887
2019/2020	District Level	BC Public School	067	Okanagan Skaha	All Students	4	Writing	397	357	40	26	316	15	2.2717
2019/2020	District Level	BC Public School	067	Okanagan Skaha	Indigenous	4	Writing	66	58	Msk	Msk	52	Msk	2.3966
2019/2020	District Level	BC Public School	067	Okanagan Skaha	Non Indigenous	4	Writing	331	299	Msk	Msk	264	Msk	2.2475
2019/2020	District Level	BC Public School	067	Okanagan Skaha	Special Needs	4	Writing	43	28	15	Msk	21	Msk	2.0357
2019/2020	District Level	BC Public School	067	Okanagan Skaha	Non Special Needs	4	Writing	354	329	25	Msk	295	Msk	2.2918
2019/2020	District Level	BC Public School	068	Nanaimo-Ladysmith	All Students	4	Writing	1108	766	342	Msk	527	Msk	1.8564
2019/2020	District Level	BC Public School	068	Nanaimo-Ladysmith	Indigenous	4	Writing	181	99	82	Msk	58	Msk	1.6667
2019/2020	District Level	BC Public School	068	Nanaimo-Ladysmith	Non Indigenous	4	Writing	927	667	260	Msk	469	Msk	1.8846
2019/2020	District Level	BC Public School	068	Nanaimo-Ladysmith	Special Needs	4	Writing	106	38	68	Msk	20	Msk	1.5789
2019/2020	District Level	BC Public School	068	Nanaimo-Ladysmith	Non Special Needs	4	Writing	1002	728	274	Msk	507	Msk	1.8709
2019/2020	District Level	BC Public School	069	Qualicum	All Students	4	Writing	280	236	44	51	170	15	2.1525
2019/2020	District Level	BC Public School	069	Qualicum	Indigenous	4	Writing	34	26	Msk	Msk	16	Msk	1.8077
2019/2020	District Level	BC Public School	069	Qualicum	Non Indigenous	4	Writing	246	210	Msk	Msk	154	Msk	2.1952
2019/2020	District Level	BC Public School	069	Qualicum	Special Needs	4	Writing	20	Msk	15	Msk	Msk	0	2
2019/2020	District Level	BC Public School	069	Qualicum	Non Special Needs	4	Writing	260	Msk	29	Msk	Msk	15	2.1558
2019/2020	District Level	BC Public School	070	Pacific Rim	All Students	4	Writing	295	267	Msk	Msk	179	Msk	1.8502
2019/2020	District Level	BC Public School	070	Pacific Rim	Indigenous	4	Writing	124	109	Msk	Msk	67	Msk	1.7431
2019/2020	District Level	BC Public School	070	Pacific Rim	Non Indigenous	4	Writing	171	158	Msk	Msk	112	Msk	1.9241
2019/2020	District Level	BC Public School	070	Pacific Rim	Special Needs	4	Writing	20	14	Msk	Msk	Msk	Msk	1.5714
2019/2020	District Level	BC Public School	070	Pacific Rim	Non Special Needs	4	Writing	275	253	Msk	Msk	Msk	Msk	1.8656
2019/2020	District Level	BC Public School	071	Comox Valley	All Students	4	Writing	699	519	180	Msk	387	Msk	1.9326
2019/2020	District Level	BC Public School	071	Comox Valley	Indigenous	4	Writing	148	107	41	Msk	72	Msk	1.7944
2019/2020	District Level	BC Public School	071	Comox Valley	Non Indigenous	4	Writing	551	412	139	Msk	315	Msk	1.9684
2019/2020	District Level	BC Public School	071	Comox Valley	Special Needs	4	Writing	80	38	42	Msk	24	Msk	1.8158
2019/2020	District Level	BC Public School	071	Comox Valley	Non Special Needs	4	Writing	619	481	138	Msk	363	Msk	1.9418
2019/2020	District Level	BC Public School	072	Campbell River	All Students	4	Writing	398	335	63	58	263	14	2.1582
2019/2020	District Level	BC Public School	072	Campbell River	Indigenous	4	Writing	111	92	19	Msk	70	Msk	2.0978
2019/2020	District Level	BC Public School	072	Campbell River	Non Indigenous	4	Writing	287	243	44	Msk	193	Msk	2.1811
2019/2020	District Level	BC Public School	072	Campbell River	Special Needs	4	Writing	39	19	20	Msk	11	Msk	1.6842
2019/2020	District Level	BC Public School	072	Campbell River	Non Special Needs	4	Writing	359	316	43	Msk	252	Msk	2.1867
2019/2020	District Level	BC Public School	073	Kamloops-Thompson	All Students	4	Writing	1104	1031	73	138	880	13	2.0339
2019/2020	District Level	BC Public School	073	Kamloops-Thompson	Indigenous	4	Writing	208	184	Msk	Msk	139	Msk	1.8967
2019/2020	District Level	BC Public School	073	Kamloops-Thompson	Non Indigenous	4	Writing	896	847	Msk	Msk	741	Msk	2.0638
2019/2020	District Level	BC Public School	073	Kamloops-Thompson	Special Needs	4	Writing	121	87	34	24	63	0	1.7356
2019/2020	District Level	BC Public School	073	Kamloops-Thompson	Non Special Needs	4	Writing	983	944	39	114	817	13	2.0614
2019/2020	District Level	BC Public School	074	Gold Trail	All Students	4	Writing	93	88	Msk	46	Msk	Msk	1.625
2019/2020	District Level	BC Public School	074	Gold Trail	Indigenous	4	Writing	63	58	Msk	32	Msk	Msk	1.5517
2019/2020	District Level	BC Public School	074	Gold Trail	Non Indigenous	4	Writing	30	30	Msk	Msk	Msk	Msk	1.7667
2019/2020	District Level	BC Public School	074	Gold Trail	Special Needs	4	Writing	Msk	Msk	Msk	Msk	Msk	Msk	Msk
2019/2020	District Level	BC Public School	074	Gold Trail	Non Special Needs	4	Writing	Msk	Msk	Msk	Msk	Msk	Msk	Msk
2019/2020	District Level	BC Public School	075	Mission	All Students	4	Writing	521	378	143	Msk	297	Msk	2.0503
2019/2020	District Level	BC Public School	075	Mission	Indigenous	4	Writing	94	62	32	Msk	37	Msk	1.7581
2019/2020	District Level	BC Public School	075	Mission	Non Indigenous	4	Writing	427	316	111	Msk	260	Msk	2.1076
2019/2020	District Level	BC Public School	075	Mission	Special Needs	4	Writing	46	23	23	Msk	15	Msk	1.8696
2019/2020	District Level	BC Public School	075	Mission	Non Special Needs	4	Writing	475	355	120	Msk	282	Msk	2.062
2019/2020	District Level	BC Public School	078	Fraser-Cascade	All Students	4	Writing	121	77	44	Msk	53	Msk	2.9351
2019/2020	District Level	BC Public School	078	Fraser-Cascade	Indigenous	4	Writing	47	28	19	Msk	22	Msk	2.7143
2019/2020	District Level	BC Public School	078	Fraser-Cascade	Non Indigenous	4	Writing	74	49	25	Msk	31	Msk	3.0612
2019/2020	District Level	BC Public School	078	Fraser-Cascade	Special Needs	4	Writing	31	Msk	23	Msk	Msk	0	2.375
2019/2020	District Level	BC Public School	078	Fraser-Cascade	Non Special Needs	4	Writing	90	Msk	21	Msk	Msk	21	3
2019/2020	District Level	BC Public School	079	Cowichan Valley	All Students	4	Writing	620	288	332	Msk	210	Msk	1.934
2019/2020	District Level	BC Public School	079	Cowichan Valley	Indigenous	4	Writing	133	39	94	Msk	27	Msk	1.8462
2019/2020	District Level	BC Public School	079	Cowichan Valley	Non Indigenous	4	Writing	487	249	238	Msk	183	Msk	1.9478
2019/2020	District Level	BC Public School	079	Cowichan Valley	Special Needs	4	Writing	80	17	63	Msk	Msk	Msk	1.5882
2019/2020	District Level	BC Public School	079	Cowichan Valley	Non Special Needs	4	Writing	540	271	269	Msk	Msk	Msk	1.9557
2019/2020	District Level	BC Public School	081	Fort Nelson	All Students	4	Writing	49	45	Msk	Msk	41	Msk	2.5778
2019/2020	District Level	BC Public School	081	Fort Nelson	Indigenous	4	Writing	18	17	Msk	Msk	Msk	Msk	2.4706
2019/2020	District Level	BC Public School	081	Fort Nelson	Non Indigenous	4	Writing	31	28	Msk	Msk	24	Msk	2.6429
2019/2020	District Level	BC Public School	081	Fort Nelson	Special Needs	4	Writing	Msk	Msk	Msk	Msk	Msk	Msk	Msk
2019/2020	District Level	BC Public School	081	Fort Nelson	Non Special Needs	4	Writing	Msk	Msk	Msk	Msk	Msk	Msk	Msk
2019/2020	District Level	BC Public School	082	Coast Mountains	All Students	4	Writing	268	202	66	64	138	0	1.8317
2019/2020	District Level	BC Public School	082	Coast Mountains	Indigenous	4	Writing	133	97	36	35	62	0	1.7423
2019/2020	District Level	BC Public School	082	Coast Mountains	Non Indigenous	4	Writing	135	105	30	29	76	0	1.9143
2019/2020	District Level	BC Public School	082	Coast Mountains	Special Needs	4	Writing	33	10	23	Msk	Msk	0	1.6
2019/2020	District Level	BC Public School	082	Coast Mountains	Non Special Needs	4	Writing	235	192	43	Msk	Msk	0	1.8438
2019/2020	District Level	BC Public School	083	North Okanagan-Shuswap	All Students	4	Writing	531	463	Msk	Msk	299	Msk	1.7646
2019/2020	District Level	BC Public School	083	North Okanagan-Shuswap	Indigenous	4	Writing	110	92	Msk	Msk	50	Msk	1.6522
2019/2020	District Level	BC Public School	083	North Okanagan-Shuswap	Non Indigenous	4	Writing	421	371	Msk	Msk	249	Msk	1.7925
2019/2020	District Level	BC Public School	083	North Okanagan-Shuswap	Special Needs	4	Writing	89	46	43	24	Msk	Msk	1.5435
2019/2020	District Level	BC Public School	083	North Okanagan-Shuswap	Non Special Needs	4	Writing	442	417	Msk	Msk	277	Msk	1.789
2019/2020	District Level	BC Public School	084	Vancouver Island West	All Students	4	Writing	35	30	Msk	17	Msk	Msk	1.4667
2019/2020	District Level	BC Public School	084	Vancouver Island West	Indigenous	4	Writing	25	Msk	Msk	Msk	Msk	0	1.3636
2019/2020	District Level	BC Public School	084	Vancouver Island West	Non Indigenous	4	Writing	10	Msk	Msk	Msk	Msk	0	1.75
2019/2020	District Level	BC Public School	084	Vancouver Island West	Special Needs	4	Writing	Msk	Msk	Msk	Msk	Msk	Msk	Msk
2019/2020	District Level	BC Public School	084	Vancouver Island West	Non Special Needs	4	Writing	Msk	Msk	Msk	Msk	Msk	Msk	Msk
2019/2020	District Level	BC Public School	085	Vancouver Island North	All Students	4	Writing	94	78	Msk	Msk	56	Msk	1.9872
2019/2020	District Level	BC Public School	085	Vancouver Island North	Indigenous	4	Writing	42	35	Msk	Msk	28	Msk	2.0857
2019/2020	District Level	BC Public School	085	Vancouver Island North	Non Indigenous	4	Writing	52	43	Msk	Msk	28	Msk	1.907
2019/2020	District Level	BC Public School	085	Vancouver Island North	Special Needs	4	Writing	Msk	Msk	Msk	Msk	Msk	Msk	Msk
2019/2020	District Level	BC Public School	085	Vancouver Island North	Non Special Needs	4	Writing	Msk	Msk	Msk	Msk	Msk	Msk	Msk
2019/2020	District Level	BC Public School	087	Stikine	All Students	4	Writing	15	11	Msk	Msk	Msk	0	1.0909
2019/2020	District Level	BC Public School	087	Stikine	Indigenous	4	Writing	Msk	Msk	Msk	Msk	Msk	Msk	Msk
2019/2020	District Level	BC Public School	087	Stikine	Non Indigenous	4	Writing	Msk	Msk	Msk	Msk	Msk	Msk	Msk
2019/2020	District Level	BC Public School	087	Stikine	Special Needs	4	Writing	Msk	Msk	Msk	Msk	Msk	Msk	Msk
2019/2020	District Level	BC Public School	087	Stikine	Non Special Needs	4	Writing	Msk	Msk	Msk	Msk	Msk	Msk	Msk
2019/2020	District Level	BC Public School	091	Nechako Lakes	All Students	4	Writing	276	202	Msk	Msk	123	Msk	1.7723
2019/2020	District Level	BC Public School	091	Nechako Lakes	Indigenous	4	Writing	100	60	40	Msk	31	Msk	1.6
2019/2020	District Level	BC Public School	091	Nechako Lakes	Non Indigenous	4	Writing	176	142	Msk	Msk	92	Msk	1.8451
2019/2020	District Level	BC Public School	091	Nechako Lakes	Special Needs	4	Writing	51	14	37	Msk	Msk	Msk	1.5714
2019/2020	District Level	BC Public School	091	Nechako Lakes	Non Special Needs	4	Writing	225	188	37	Msk	Msk	Msk	1.7872
2019/2020	District Level	BC Public School	092	Nisga'a	All Students	4	Writing	33	31	Msk	Msk	16	Msk	1.4516
2019/2020	District Level	BC Public School	092	Nisga'a	Indigenous	4	Writing	33	31	Msk	Msk	16	Msk	1.4516
2019/2020	District Level	BC Public School	092	Nisga'a	Special Needs	4	Writing	Msk	Msk	Msk	Msk	Msk	Msk	Msk
2019/2020	District Level	BC Public School	092	Nisga'a	Non Special Needs	4	Writing	Msk	Msk	Msk	Msk	Msk	Msk	Msk
2019/2020	District Level	BC Public School	093	Conseil scolaire francophone	All Students	4	Writing	591	295	296	24	251	20	2.2949
2019/2020	District Level	BC Public School	093	Conseil scolaire francophone	Indigenous	4	Writing	48	16	32	Msk	14	Msk	2.0625
2019/2020	District Level	BC Public School	093	Conseil scolaire francophone	Non Indigenous	4	Writing	543	279	264	Msk	237	Msk	2.3082
2019/2020	District Level	BC Public School	093	Conseil scolaire francophone	Special Needs	4	Writing	52	10	42	Msk	Msk	0	1.8
2019/2020	District Level	BC Public School	093	Conseil scolaire francophone	Non Special Needs	4	Writing	539	285	254	Msk	Msk	20	2.3123
2019/2020	Province Level	Province-Total			All Students	7	Writing	49213	35034	14179	3688	28853	2493	2.3734
2019/2020	Province Level	Province-Total			Indigenous	7	Writing	6147	4119	2028	849	3156	114	2.0403
2019/2020	Province Level	Province-Total			Non Indigenous	7	Writing	43066	30915	12151	2839	25697	2379	2.4178
2019/2020	Province Level	Province-Total			Special Needs	7	Writing	7725	3865	3860	877	2796	192	2.0805
2019/2020	Province Level	Province-Total			Non Special Needs	7	Writing	41488	31169	10319	2811	26057	2301	2.4097
2019/2020	Province Level	BC Public School			All Students	7	Writing	42388	28817	13571	3406	24049	1362	2.2859
2019/2020	Province Level	BC Public School			Indigenous	7	Writing	5607	3723	1884	770	2875	78	2.0183
2019/2020	Province Level	BC Public School			Non Indigenous	7	Writing	36781	25094	11687	2636	21174	1284	2.3257
2019/2020	Province Level	BC Public School			Special Needs	7	Writing	6827	3279	3548	817	2323	139	2.0156
2019/2020	Province Level	BC Public School			Non Special Needs	7	Writing	35561	25538	10023	2589	21726	1223	2.3207
2019/2020	Province Level	BC Independent School			All Students	7	Writing	6825	6217	608	282	4804	1131	2.7788
2019/2020	Province Level	BC Independent School			Indigenous	7	Writing	540	396	144	79	281	36	2.2475
2019/2020	Province Level	BC Independent School			Non Indigenous	7	Writing	6285	5821	464	203	4523	1095	2.815
2019/2020	Province Level	BC Independent School			Special Needs	7	Writing	898	586	312	60	473	53	2.4437
2019/2020	Province Level	BC Independent School			Non Special Needs	7	Writing	5927	5631	296	222	4331	1078	2.8137
2019/2020	District Level	BC Public School	005	Southeast Kootenay	All Students	7	Writing	451	383	Msk	Msk	284	Msk	1.8982
2019/2020	District Level	BC Public School	005	Southeast Kootenay	Indigenous	7	Writing	99	85	Msk	Msk	58	Msk	1.7882
2019/2020	District Level	BC Public School	005	Southeast Kootenay	Non Indigenous	7	Writing	352	298	Msk	Msk	226	Msk	1.9295
2019/2020	District Level	BC Public School	005	Southeast Kootenay	Special Needs	7	Writing	66	40	26	Msk	21	Msk	1.45
2019/2020	District Level	BC Public School	005	Southeast Kootenay	Non Special Needs	7	Writing	385	343	Msk	Msk	263	Msk	1.9504
2019/2020	District Level	BC Public School	006	Rocky Mountain	All Students	7	Writing	272	266	Msk	Msk	242	Msk	2.3947
2019/2020	District Level	BC Public School	006	Rocky Mountain	Indigenous	7	Writing	55	55	Msk	Msk	52	Msk	2.4
2019/2020	District Level	BC Public School	006	Rocky Mountain	Non Indigenous	7	Writing	217	211	Msk	Msk	190	Msk	2.3934
2019/2020	District Level	BC Public School	006	Rocky Mountain	Special Needs	7	Writing	32	28	Msk	Msk	25	Msk	2.1429
2019/2020	District Level	BC Public School	006	Rocky Mountain	Non Special Needs	7	Writing	240	238	Msk	Msk	217	Msk	2.4244
2019/2020	District Level	BC Public School	008	Kootenay Lake	All Students	7	Writing	394	304	90	49	239	16	2.2039
2019/2020	District Level	BC Public School	008	Kootenay Lake	Indigenous	7	Writing	102	82	20	Msk	63	Msk	2.122
2019/2020	District Level	BC Public School	008	Kootenay Lake	Non Indigenous	7	Writing	292	222	70	Msk	176	Msk	2.2342
2019/2020	District Level	BC Public School	008	Kootenay Lake	Special Needs	7	Writing	47	31	16	15	16	0	1.6774
2019/2020	District Level	BC Public School	008	Kootenay Lake	Non Special Needs	7	Writing	347	273	74	34	223	16	2.2637
2019/2020	District Level	BC Public School	010	Arrow Lakes	All Students	7	Writing	44	37	Msk	Msk	31	Msk	2.5405
2019/2020	District Level	BC Public School	010	Arrow Lakes	Indigenous	7	Writing	10	Msk	Msk	Msk	Msk	Msk	2.5556
2019/2020	District Level	BC Public School	010	Arrow Lakes	Non Indigenous	7	Writing	34	Msk	Msk	Msk	Msk	Msk	2.5357
2019/2020	District Level	BC Public School	010	Arrow Lakes	Special Needs	7	Writing	Msk	Msk	Msk	Msk	Msk	Msk	Msk
2019/2020	District Level	BC Public School	010	Arrow Lakes	Non Special Needs	7	Writing	Msk	Msk	Msk	Msk	Msk	Msk	Msk
2019/2020	District Level	BC Public School	019	Revelstoke	All Students	7	Writing	72	66	Msk	Msk	55	Msk	2.6818
2019/2020	District Level	BC Public School	019	Revelstoke	Indigenous	7	Writing	Msk	Msk	Msk	Msk	Msk	Msk	Msk
2019/2020	District Level	BC Public School	019	Revelstoke	Non Indigenous	7	Writing	Msk	Msk	Msk	Msk	Msk	Msk	Msk
2019/2020	District Level	BC Public School	019	Revelstoke	Special Needs	7	Writing	13	10	Msk	Msk	Msk	Msk	2.2
2019/2020	District Level	BC Public School	019	Revelstoke	Non Special Needs	7	Writing	59	56	Msk	Msk	Msk	Msk	2.7679
2019/2020	District Level	BC Public School	020	Kootenay-Columbia	All Students	7	Writing	301	120	181	Msk	85	Msk	2.0417
2019/2020	District Level	BC Public School	020	Kootenay-Columbia	Indigenous	7	Writing	45	20	25	Msk	14	Msk	2.1
2019/2020	District Level	BC Public School	020	Kootenay-Columbia	Non Indigenous	7	Writing	256	100	156	Msk	71	Msk	2.03
2019/2020	District Level	BC Public School	020	Kootenay-Columbia	Special Needs	7	Writing	41	Msk	33	Msk	Msk	Msk	1.375
2019/2020	District Level	BC Public School	020	Kootenay-Columbia	Non Special Needs	7	Writing	260	Msk	148	Msk	Msk	Msk	2.0893
2019/2020	District Level	BC Public School	022	Vernon	All Students	7	Writing	648	584	64	88	468	28	2.226
2019/2020	District Level	BC Public School	022	Vernon	Indigenous	7	Writing	88	79	Msk	Msk	59	Msk	2.0506
2019/2020	District Level	BC Public School	022	Vernon	Non Indigenous	7	Writing	560	505	Msk	Msk	409	Msk	2.2535
2019/2020	District Level	BC Public School	022	Vernon	Special Needs	7	Writing	80	51	29	Msk	37	Msk	1.9216
2019/2020	District Level	BC Public School	022	Vernon	Non Special Needs	7	Writing	568	533	Msk	Msk	431	Msk	2.2552
2019/2020	District Level	BC Public School	023	Central Okanagan	All Students	7	Writing	1790	1088	702	101	954	33	2.2289
2019/2020	District Level	BC Public School	023	Central Okanagan	Indigenous	7	Writing	305	175	130	Msk	147	Msk	2.0229
2019/2020	District Level	BC Public School	023	Central Okanagan	Non Indigenous	7	Writing	1485	913	572	Msk	807	Msk	2.2683
2019/2020	District Level	BC Public School	023	Central Okanagan	Special Needs	7	Writing	288	117	171	Msk	85	Msk	1.8547
2019/2020	District Level	BC Public School	023	Central Okanagan	Non Special Needs	7	Writing	1502	971	531	Msk	869	Msk	2.2739
2019/2020	District Level	BC Public School	027	Cariboo-Chilcotin	All Students	7	Writing	391	342	49	104	220	18	1.9532
2019/2020	District Level	BC Public School	027	Cariboo-Chilcotin	Indigenous	7	Writing	118	92	Msk	Msk	50	Msk	1.6413
2019/2020	District Level	BC Public School	027	Cariboo-Chilcotin	Non Indigenous	7	Writing	273	250	Msk	Msk	170	Msk	2.068
2019/2020	District Level	BC Public School	027	Cariboo-Chilcotin	Special Needs	7	Writing	45	32	13	16	16	0	1.4688
2019/2020	District Level	BC Public School	027	Cariboo-Chilcotin	Non Special Needs	7	Writing	346	310	36	88	204	18	2.0032
2019/2020	District Level	BC Public School	028	Quesnel	All Students	7	Writing	242	78	164	Msk	45	Msk	1.8462
2019/2020	District Level	BC Public School	028	Quesnel	Indigenous	7	Writing	81	27	54	15	Msk	Msk	1.4444
2019/2020	District Level	BC Public School	028	Quesnel	Non Indigenous	7	Writing	161	51	110	Msk	33	Msk	2.0588
2019/2020	District Level	BC Public School	028	Quesnel	Special Needs	7	Writing	34	Msk	29	Msk	Msk	Msk	1.8
2019/2020	District Level	BC Public School	028	Quesnel	Non Special Needs	7	Writing	208	Msk	135	Msk	Msk	Msk	1.8493
2019/2020	District Level	BC Public School	033	Chilliwack	All Students	7	Writing	1072	901	171	92	771	38	2.3119
2019/2020	District Level	BC Public School	033	Chilliwack	Indigenous	7	Writing	217	164	53	Msk	137	Msk	2.0732
2019/2020	District Level	BC Public School	033	Chilliwack	Non Indigenous	7	Writing	855	737	118	Msk	634	Msk	2.365
2019/2020	District Level	BC Public School	033	Chilliwack	Special Needs	7	Writing	199	123	76	Msk	91	Msk	2.1382
2019/2020	District Level	BC Public School	033	Chilliwack	Non Special Needs	7	Writing	873	778	95	Msk	680	Msk	2.3393
2019/2020	District Level	BC Public School	034	Abbotsford	All Students	7	Writing	1464	1355	109	112	1172	71	2.4339
2019/2020	District Level	BC Public School	034	Abbotsford	Indigenous	7	Writing	171	151	Msk	Msk	122	Msk	2.1126
2019/2020	District Level	BC Public School	034	Abbotsford	Non Indigenous	7	Writing	1293	1204	89	Msk	1050	Msk	2.4743
2019/2020	District Level	BC Public School	034	Abbotsford	Special Needs	7	Writing	168	121	47	27	94	0	1.9587
2019/2020	District Level	BC Public School	034	Abbotsford	Non Special Needs	7	Writing	1296	1234	62	85	1078	71	2.4806
2019/2020	District Level	BC Public School	035	Langley	All Students	7	Writing	1587	1315	272	127	1107	81	2.3947
2019/2020	District Level	BC Public School	035	Langley	Indigenous	7	Writing	175	129	46	Msk	106	Msk	2.124
2019/2020	District Level	BC Public School	035	Langley	Non Indigenous	7	Writing	1412	1186	226	Msk	1001	Msk	2.4241
2019/2020	District Level	BC Public School	035	Langley	Special Needs	7	Writing	252	147	105	Msk	114	Msk	2.0816
2019/2020	District Level	BC Public School	035	Langley	Non Special Needs	7	Writing	1335	1168	167	Msk	993	Msk	2.4341
2019/2020	District Level	BC Public School	036	Surrey	All Students	7	Writing	5718	3245	2473	537	2631	77	2.1294
2019/2020	District Level	BC Public School	036	Surrey	Indigenous	7	Writing	304	130	174	42	88	0	1.8
2019/2020	District Level	BC Public School	036	Surrey	Non Indigenous	7	Writing	5414	3115	2299	495	2543	77	2.1432
2019/2020	District Level	BC Public School	036	Surrey	Special Needs	7	Writing	813	275	538	84	181	10	1.9491
2019/2020	District Level	BC Public School	036	Surrey	Non Special Needs	7	Writing	4905	2970	1935	453	2450	67	2.1461
2019/2020	District Level	BC Public School	037	Delta	All Students	7	Writing	1212	733	479	81	636	16	2.2074
2019/2020	District Level	BC Public School	037	Delta	Indigenous	7	Writing	69	28	41	Msk	22	Msk	1.8929
2019/2020	District Level	BC Public School	037	Delta	Non Indigenous	7	Writing	1143	705	438	Msk	614	Msk	2.2199
2019/2020	District Level	BC Public School	037	Delta	Special Needs	7	Writing	273	131	142	Msk	101	Msk	2.1756
2019/2020	District Level	BC Public School	037	Delta	Non Special Needs	7	Writing	939	602	337	Msk	535	Msk	2.2143
2019/2020	District Level	BC Public School	038	Richmond	All Students	7	Writing	1546	909	637	46	817	46	2.4697
2019/2020	District Level	BC Public School	038	Richmond	Indigenous	7	Writing	25	Msk	17	Msk	Msk	0	2.125
2019/2020	District Level	BC Public School	038	Richmond	Non Indigenous	7	Writing	1521	Msk	620	Msk	Msk	46	2.4728
2019/2020	District Level	BC Public School	038	Richmond	Special Needs	7	Writing	169	45	124	Msk	34	Msk	2.1778
2019/2020	District Level	BC Public School	038	Richmond	Non Special Needs	7	Writing	1377	864	513	Msk	783	Msk	2.485
2019/2020	District Level	BC Public School	039	Vancouver	All Students	7	Writing	3682	2006	1676	108	1759	139	2.4392
2019/2020	District Level	BC Public School	039	Vancouver	Indigenous	7	Writing	181	34	147	Msk	27	Msk	1.9706
2019/2020	District Level	BC Public School	039	Vancouver	Non Indigenous	7	Writing	3501	1972	1529	Msk	1732	Msk	2.4473
2019/2020	District Level	BC Public School	039	Vancouver	Special Needs	7	Writing	600	184	416	24	140	20	2.3859
2019/2020	District Level	BC Public School	039	Vancouver	Non Special Needs	7	Writing	3082	1822	1260	84	1619	119	2.4446
2019/2020	District Level	BC Public School	040	New Westminster	All Students	7	Writing	494	423	71	67	321	35	2.3215
2019/2020	District Level	BC Public School	040	New Westminster	Indigenous	7	Writing	19	14	Msk	Msk	11	Msk	2.2857
2019/2020	District Level	BC Public School	040	New Westminster	Non Indigenous	7	Writing	475	409	Msk	Msk	310	Msk	2.3227
2019/2020	District Level	BC Public School	040	New Westminster	Special Needs	7	Writing	65	28	37	Msk	17	Msk	1.8214
2019/2020	District Level	BC Public School	040	New Westminster	Non Special Needs	7	Writing	429	395	34	Msk	304	Msk	2.357
2019/2020	District Level	BC Public School	041	Burnaby	All Students	7	Writing	1841	1143	698	102	1005	36	2.3193
2019/2020	District Level	BC Public School	041	Burnaby	Indigenous	7	Writing	61	24	37	Msk	17	Msk	1.7917
2019/2020	District Level	BC Public School	041	Burnaby	Non Indigenous	7	Writing	1780	1119	661	Msk	988	Msk	2.3307
2019/2020	District Level	BC Public School	041	Burnaby	Special Needs	7	Writing	213	65	148	16	49	0	1.8923
2019/2020	District Level	BC Public School	041	Burnaby	Non Special Needs	7	Writing	1628	1078	550	86	956	36	2.3451
2019/2020	District Level	BC Public School	042	Maple Ridge-Pitt Meadows	All Students	7	Writing	1103	260	843	Msk	215	Msk	2.1192
2019/2020	District Level	BC Public School	042	Maple Ridge-Pitt Meadows	Indigenous	7	Writing	120	16	104	Msk	13	Msk	1.9375
2019/2020	District Level	BC Public School	042	Maple Ridge-Pitt Meadows	Non Indigenous	7	Writing	983	244	739	Msk	202	Msk	2.1311
2019/2020	District Level	BC Public School	042	Maple Ridge-Pitt Meadows	Special Needs	7	Writing	235	36	199	Msk	25	Msk	1.9167
2019/2020	District Level	BC Public School	042	Maple Ridge-Pitt Meadows	Non Special Needs	7	Writing	868	224	644	Msk	190	Msk	2.1518
2019/2020	District Level	BC Public School	043	Coquitlam	All Students	7	Writing	2499	1837	662	201	1516	120	2.3489
2019/2020	District Level	BC Public School	043	Coquitlam	Indigenous	7	Writing	130	95	35	17	78	0	2
2019/2020	District Level	BC Public School	043	Coquitlam	Non Indigenous	7	Writing	2369	1742	627	184	1438	120	2.368
2019/2020	District Level	BC Public School	043	Coquitlam	Special Needs	7	Writing	582	385	197	69	270	46	2.3221
2019/2020	District Level	BC Public School	043	Coquitlam	Non Special Needs	7	Writing	1917	1452	465	132	1246	74	2.3561
2019/2020	District Level	BC Public School	044	North Vancouver	All Students	7	Writing	1211	1116	95	82	948	86	2.4794
2019/2020	District Level	BC Public School	044	North Vancouver	Indigenous	7	Writing	59	48	Msk	Msk	36	Msk	2.0625
2019/2020	District Level	BC Public School	044	North Vancouver	Non Indigenous	7	Writing	1152	1068	84	Msk	912	Msk	2.4981
2019/2020	District Level	BC Public School	044	North Vancouver	Special Needs	7	Writing	230	190	40	33	145	12	2.2105
2019/2020	District Level	BC Public School	044	North Vancouver	Non Special Needs	7	Writing	981	926	55	49	803	74	2.5346
2019/2020	District Level	BC Public School	045	West Vancouver	All Students	7	Writing	525	491	Msk	Msk	412	Msk	3.0448
2019/2020	District Level	BC Public School	045	West Vancouver	Indigenous	7	Writing	13	12	Msk	Msk	Msk	Msk	2.8333
2019/2020	District Level	BC Public School	045	West Vancouver	Non Indigenous	7	Writing	512	479	Msk	Msk	400	Msk	3.0501
2019/2020	District Level	BC Public School	045	West Vancouver	Special Needs	7	Writing	63	46	17	Msk	41	Msk	2.8913
2019/2020	District Level	BC Public School	045	West Vancouver	Non Special Needs	7	Writing	462	445	17	Msk	371	Msk	3.0607
2019/2020	District Level	BC Public School	046	Sunshine Coast	All Students	7	Writing	240	178	62	Msk	142	Msk	2.1236
2019/2020	District Level	BC Public School	046	Sunshine Coast	Indigenous	7	Writing	52	33	19	Msk	25	Msk	1.9394
2019/2020	District Level	BC Public School	046	Sunshine Coast	Non Indigenous	7	Writing	188	145	43	Msk	117	Msk	2.1655
2019/2020	District Level	BC Public School	046	Sunshine Coast	Special Needs	7	Writing	69	35	34	Msk	24	Msk	1.9714
2019/2020	District Level	BC Public School	046	Sunshine Coast	Non Special Needs	7	Writing	171	143	28	Msk	118	Msk	2.1608
2019/2020	District Level	BC Public School	047	Powell River	All Students	7	Writing	158	106	52	Msk	90	Msk	2.1321
2019/2020	District Level	BC Public School	047	Powell River	Indigenous	7	Writing	24	16	Msk	Msk	13	Msk	2.0625
2019/2020	District Level	BC Public School	047	Powell River	Non Indigenous	7	Writing	134	90	Msk	Msk	77	Msk	2.1444
2019/2020	District Level	BC Public School	047	Powell River	Special Needs	7	Writing	40	24	16	Msk	17	Msk	2.0417
2019/2020	District Level	BC Public School	047	Powell River	Non Special Needs	7	Writing	118	82	36	Msk	73	Msk	2.1585
2019/2020	District Level	BC Public School	048	Sea to Sky	All Students	7	Writing	340	285	55	44	229	12	2.1895
2019/2020	District Level	BC Public School	048	Sea to Sky	Indigenous	7	Writing	39	29	10	Msk	20	Msk	1.8276
2019/2020	District Level	BC Public School	048	Sea to Sky	Non Indigenous	7	Writing	301	256	45	Msk	209	Msk	2.2305
2019/2020	District Level	BC Public School	048	Sea to Sky	Special Needs	7	Writing	42	23	19	Msk	15	Msk	1.7391
2019/2020	District Level	BC Public School	048	Sea to Sky	Non Special Needs	7	Writing	298	262	36	Msk	214	Msk	2.229
2019/2020	District Level	BC Public School	049	Central Coast	All Students	7	Writing	Msk	Msk	Msk	Msk	Msk	Msk	Msk
2019/2020	District Level	BC Public School	049	Central Coast	Indigenous	7	Writing	Msk	Msk	Msk	Msk	Msk	Msk	Msk
2019/2020	District Level	BC Public School	049	Central Coast	Non Indigenous	7	Writing	Msk	Msk	Msk	Msk	Msk	Msk	Msk
2019/2020	District Level	BC Public School	049	Central Coast	Special Needs	7	Writing	Msk	Msk	Msk	Msk	Msk	Msk	Msk
2019/2020	District Level	BC Public School	049	Central Coast	Non Special Needs	7	Writing	Msk	Msk	Msk	Msk	Msk	Msk	Msk
2019/2020	District Level	BC Public School	050	Haida Gwaii	All Students	7	Writing	36	29	Msk	Msk	22	Msk	2.1034
2019/2020	District Level	BC Public School	050	Haida Gwaii	Indigenous	7	Writing	Msk	Msk	Msk	Msk	Msk	Msk	Msk
2019/2020	District Level	BC Public School	050	Haida Gwaii	Non Indigenous	7	Writing	Msk	Msk	Msk	Msk	Msk	Msk	Msk
2019/2020	District Level	BC Public School	050	Haida Gwaii	Special Needs	7	Writing	15	10	Msk	Msk	Msk	Msk	2
2019/2020	District Level	BC Public School	050	Haida Gwaii	Non Special Needs	7	Writing	21	19	Msk	Msk	Msk	Msk	2.1579
2019/2020	District Level	BC Public School	051	Boundary	All Students	7	Writing	109	98	Msk	Msk	76	Msk	2.1429
2019/2020	District Level	BC Public School	051	Boundary	Indigenous	7	Writing	30	27	Msk	Msk	19	Msk	1.963
2019/2020	District Level	BC Public School	051	Boundary	Non Indigenous	7	Writing	79	71	Msk	Msk	57	Msk	2.2113
2019/2020	District Level	BC Public School	051	Boundary	Special Needs	7	Writing	24	22	Msk	Msk	15	Msk	1.8182
2019/2020	District Level	BC Public School	051	Boundary	Non Special Needs	7	Writing	85	76	Msk	Msk	61	Msk	2.2368
2019/2020	District Level	BC Public School	052	Prince Rupert	All Students	7	Writing	143	114	29	Msk	98	Msk	2.3772
2019/2020	District Level	BC Public School	052	Prince Rupert	Indigenous	7	Writing	Msk	Msk	Msk	Msk	Msk	Msk	Msk
2019/2020	District Level	BC Public School	052	Prince Rupert	Non Indigenous	7	Writing	Msk	Msk	Msk	Msk	Msk	Msk	Msk
2019/2020	District Level	BC Public School	052	Prince Rupert	Special Needs	7	Writing	Msk	Msk	Msk	Msk	Msk	Msk	Msk
2019/2020	District Level	BC Public School	052	Prince Rupert	Non Special Needs	7	Writing	Msk	Msk	Msk	Msk	Msk	Msk	Msk
2019/2020	District Level	BC Public School	053	Okanagan Similkameen	All Students	7	Writing	177	170	Msk	Msk	141	Msk	2.3824
2019/2020	District Level	BC Public School	053	Okanagan Similkameen	Indigenous	7	Writing	44	42	Msk	Msk	30	Msk	2.2381
2019/2020	District Level	BC Public School	053	Okanagan Similkameen	Non Indigenous	7	Writing	133	128	Msk	Msk	111	Msk	2.4297
2019/2020	District Level	BC Public School	053	Okanagan Similkameen	Special Needs	7	Writing	36	34	Msk	Msk	24	Msk	1.8824
2019/2020	District Level	BC Public School	053	Okanagan Similkameen	Non Special Needs	7	Writing	141	136	Msk	Msk	117	Msk	2.5074
2019/2020	District Level	BC Public School	054	Bulkley Valley	All Students	7	Writing	129	122	Msk	Msk	94	Msk	2.582
2019/2020	District Level	BC Public School	054	Bulkley Valley	Indigenous	7	Writing	45	42	Msk	Msk	35	Msk	2.5238
2019/2020	District Level	BC Public School	054	Bulkley Valley	Non Indigenous	7	Writing	84	80	Msk	Msk	59	Msk	2.6125
2019/2020	District Level	BC Public School	054	Bulkley Valley	Special Needs	7	Writing	18	15	Msk	Msk	11	Msk	2
2019/2020	District Level	BC Public School	054	Bulkley Valley	Non Special Needs	7	Writing	111	107	Msk	Msk	83	Msk	2.6636
2019/2020	District Level	BC Public School	057	Prince George	All Students	7	Writing	991	889	102	53	790	46	2.3082
2019/2020	District Level	BC Public School	057	Prince George	Indigenous	7	Writing	304	247	57	Msk	212	Msk	2.1296
2019/2020	District Level	BC Public School	057	Prince George	Non Indigenous	7	Writing	687	642	45	Msk	578	Msk	2.3769
2019/2020	District Level	BC Public School	057	Prince George	Special Needs	7	Writing	155	109	46	Msk	87	Msk	1.9633
2019/2020	District Level	BC Public School	057	Prince George	Non Special Needs	7	Writing	836	780	56	Msk	703	Msk	2.3564
2019/2020	District Level	BC Public School	058	Nicola-Similkameen	All Students	7	Writing	160	150	Msk	Msk	111	Msk	2.06
2019/2020	District Level	BC Public School	058	Nicola-Similkameen	Indigenous	7	Writing	81	73	Msk	Msk	49	Msk	1.9178
2019/2020	District Level	BC Public School	058	Nicola-Similkameen	Non Indigenous	7	Writing	79	77	Msk	Msk	62	Msk	2.1948
2019/2020	District Level	BC Public School	058	Nicola-Similkameen	Special Needs	7	Writing	27	22	Msk	Msk	12	Msk	1.7273
2019/2020	District Level	BC Public School	058	Nicola-Similkameen	Non Special Needs	7	Writing	133	128	Msk	Msk	99	Msk	2.1172
2019/2020	District Level	BC Public School	059	Peace River South	All Students	7	Writing	285	264	Msk	Msk	209	Msk	2.1818
2019/2020	District Level	BC Public School	059	Peace River South	Indigenous	7	Writing	92	80	Msk	Msk	57	Msk	1.8875
2019/2020	District Level	BC Public School	059	Peace River South	Non Indigenous	7	Writing	193	184	Msk	Msk	152	Msk	2.3098
2019/2020	District Level	BC Public School	059	Peace River South	Special Needs	7	Writing	53	42	Msk	Msk	24	Msk	1.6429
2019/2020	District Level	BC Public School	059	Peace River South	Non Special Needs	7	Writing	232	222	Msk	Msk	185	Msk	2.2838
2019/2020	District Level	BC Public School	060	Peace River North	All Students	7	Writing	496	434	62	47	342	45	2.5
2019/2020	District Level	BC Public School	060	Peace River North	Indigenous	7	Writing	120	102	18	Msk	80	Msk	2.2157
2019/2020	District Level	BC Public School	060	Peace River North	Non Indigenous	7	Writing	376	332	44	Msk	262	Msk	2.5873
2019/2020	District Level	BC Public School	060	Peace River North	Special Needs	7	Writing	60	27	33	Msk	20	Msk	2.0741
2019/2020	District Level	BC Public School	060	Peace River North	Non Special Needs	7	Writing	436	407	Msk	Msk	322	Msk	2.5283
2019/2020	District Level	BC Public School	061	Greater Victoria	All Students	7	Writing	1382	650	732	72	535	43	2.3662
2019/2020	District Level	BC Public School	061	Greater Victoria	Indigenous	7	Writing	120	45	75	Msk	32	Msk	2.0667
2019/2020	District Level	BC Public School	061	Greater Victoria	Non Indigenous	7	Writing	1262	605	657	Msk	503	Msk	2.3884
2019/2020	District Level	BC Public School	061	Greater Victoria	Special Needs	7	Writing	255	69	186	Msk	46	Msk	2.0435
2019/2020	District Level	BC Public School	061	Greater Victoria	Non Special Needs	7	Writing	1127	581	546	Msk	489	Msk	2.4045
2019/2020	District Level	BC Public School	062	Sooke	All Students	7	Writing	801	207	594	Msk	145	Msk	1.9952
2019/2020	District Level	BC Public School	062	Sooke	Indigenous	7	Writing	111	29	82	Msk	19	Msk	1.7586
2019/2020	District Level	BC Public School	062	Sooke	Non Indigenous	7	Writing	690	178	512	Msk	126	Msk	2.0337
2019/2020	District Level	BC Public School	062	Sooke	Special Needs	7	Writing	120	22	98	Msk	13	Msk	1.6818
2019/2020	District Level	BC Public School	062	Sooke	Non Special Needs	7	Writing	681	185	496	Msk	132	Msk	2.0324
2019/2020	District Level	BC Public School	063	Saanich	All Students	7	Writing	527	258	269	Msk	238	Msk	2.1124
2019/2020	District Level	BC Public School	063	Saanich	Indigenous	7	Writing	52	20	32	Msk	16	Msk	1.9
2019/2020	District Level	BC Public School	063	Saanich	Non Indigenous	7	Writing	475	238	237	Msk	222	Msk	2.1303
2019/2020	District Level	BC Public School	063	Saanich	Special Needs	7	Writing	85	21	64	Msk	16	Msk	1.8095
2019/2020	District Level	BC Public School	063	Saanich	Non Special Needs	7	Writing	442	237	205	Msk	222	Msk	2.1392
2019/2020	District Level	BC Public School	064	Gulf Islands	All Students	7	Writing	130	121	Msk	Msk	100	Msk	2.1157
2019/2020	District Level	BC Public School	064	Gulf Islands	Indigenous	7	Writing	17	16	Msk	Msk	11	Msk	1.75
2019/2020	District Level	BC Public School	064	Gulf Islands	Non Indigenous	7	Writing	113	105	Msk	Msk	89	Msk	2.1714
2019/2020	District Level	BC Public School	064	Gulf Islands	Special Needs	7	Writing	18	13	Msk	Msk	Msk	0	1.6154
2019/2020	District Level	BC Public School	064	Gulf Islands	Non Special Needs	7	Writing	112	108	Msk	Msk	Msk	0	2.1759
2019/2020	District Level	BC Public School	067	Okanagan Skaha	All Students	7	Writing	449	424	Msk	Msk	364	Msk	2.1533
2019/2020	District Level	BC Public School	067	Okanagan Skaha	Indigenous	7	Writing	92	85	Msk	Msk	68	Msk	2.0353
2019/2020	District Level	BC Public School	067	Okanagan Skaha	Non Indigenous	7	Writing	357	339	Msk	Msk	296	Msk	2.1829
2019/2020	District Level	BC Public School	067	Okanagan Skaha	Special Needs	7	Writing	53	43	Msk	Msk	29	Msk	1.7907
2019/2020	District Level	BC Public School	067	Okanagan Skaha	Non Special Needs	7	Writing	396	381	Msk	Msk	335	Msk	2.1942
2019/2020	District Level	BC Public School	068	Nanaimo-Ladysmith	All Students	7	Writing	1183	785	398	134	622	29	2.1694
2019/2020	District Level	BC Public School	068	Nanaimo-Ladysmith	Indigenous	7	Writing	222	120	102	Msk	89	Msk	2.0167
2019/2020	District Level	BC Public School	068	Nanaimo-Ladysmith	Non Indigenous	7	Writing	961	665	296	Msk	533	Msk	2.197
2019/2020	District Level	BC Public School	068	Nanaimo-Ladysmith	Special Needs	7	Writing	133	47	86	Msk	25	Msk	1.7234
2019/2020	District Level	BC Public School	068	Nanaimo-Ladysmith	Non Special Needs	7	Writing	1050	738	312	Msk	597	Msk	2.1978
2019/2020	District Level	BC Public School	069	Qualicum	All Students	7	Writing	330	288	42	Msk	259	Msk	2.2326
2019/2020	District Level	BC Public School	069	Qualicum	Indigenous	7	Writing	40	33	Msk	Msk	26	Msk	1.9697
2019/2020	District Level	BC Public School	069	Qualicum	Non Indigenous	7	Writing	290	255	Msk	Msk	233	Msk	2.2667
2019/2020	District Level	BC Public School	069	Qualicum	Special Needs	7	Writing	54	32	22	Msk	22	Msk	1.9375
2019/2020	District Level	BC Public School	069	Qualicum	Non Special Needs	7	Writing	276	256	20	Msk	237	Msk	2.2695
2019/2020	District Level	BC Public School	070	Pacific Rim	All Students	7	Writing	289	253	Msk	Msk	202	Msk	2.0593
2019/2020	District Level	BC Public School	070	Pacific Rim	Indigenous	7	Writing	97	81	Msk	Msk	61	Msk	1.8889
2019/2020	District Level	BC Public School	070	Pacific Rim	Non Indigenous	7	Writing	192	172	Msk	Msk	141	Msk	2.1395
2019/2020	District Level	BC Public School	070	Pacific Rim	Special Needs	7	Writing	56	42	Msk	Msk	Msk	Msk	1.5238
2019/2020	District Level	BC Public School	070	Pacific Rim	Non Special Needs	7	Writing	233	211	Msk	Msk	181	Msk	2.1659
2019/2020	District Level	BC Public School	071	Comox Valley	All Students	7	Writing	671	503	168	Msk	440	Msk	2.2724
2019/2020	District Level	BC Public School	071	Comox Valley	Indigenous	7	Writing	139	101	38	Msk	88	Msk	2.0792
2019/2020	District Level	BC Public School	071	Comox Valley	Non Indigenous	7	Writing	532	402	130	Msk	352	Msk	2.3209
2019/2020	District Level	BC Public School	071	Comox Valley	Special Needs	7	Writing	91	47	44	Msk	34	Msk	1.9574
2019/2020	District Level	BC Public School	071	Comox Valley	Non Special Needs	7	Writing	580	456	124	Msk	406	Msk	2.3048
2019/2020	District Level	BC Public School	072	Campbell River	All Students	7	Writing	433	341	92	40	278	23	2.2962
2019/2020	District Level	BC Public School	072	Campbell River	Indigenous	7	Writing	123	87	36	Msk	64	Msk	2.1379
2019/2020	District Level	BC Public School	072	Campbell River	Non Indigenous	7	Writing	310	254	56	Msk	214	Msk	2.3504
2019/2020	District Level	BC Public School	072	Campbell River	Special Needs	7	Writing	80	37	43	12	25	0	1.6486
2019/2020	District Level	BC Public School	072	Campbell River	Non Special Needs	7	Writing	353	304	49	28	253	23	2.375
2019/2020	District Level	BC Public School	073	Kamloops-Thompson	All Students	7	Writing	1187	1078	109	90	973	15	2.1447
2019/2020	District Level	BC Public School	073	Kamloops-Thompson	Indigenous	7	Writing	249	219	30	Msk	197	Msk	2.0457
2019/2020	District Level	BC Public School	073	Kamloops-Thompson	Non Indigenous	7	Writing	938	859	79	Msk	776	Msk	2.17
2019/2020	District Level	BC Public School	073	Kamloops-Thompson	Special Needs	7	Writing	185	132	53	28	104	0	1.8788
2019/2020	District Level	BC Public School	073	Kamloops-Thompson	Non Special Needs	7	Writing	1002	946	56	62	869	15	2.1818
2019/2020	District Level	BC Public School	074	Gold Trail	All Students	7	Writing	89	84	Msk	Msk	71	Msk	2.3571
2019/2020	District Level	BC Public School	074	Gold Trail	Indigenous	7	Writing	65	61	Msk	Msk	52	Msk	2.1967
2019/2020	District Level	BC Public School	074	Gold Trail	Non Indigenous	7	Writing	24	23	Msk	Msk	19	Msk	2.7826
2019/2020	District Level	BC Public School	074	Gold Trail	Special Needs	7	Writing	10	Msk	Msk	Msk	Msk	Msk	2.25
2019/2020	District Level	BC Public School	074	Gold Trail	Non Special Needs	7	Writing	79	Msk	Msk	Msk	Msk	Msk	2.3684
2019/2020	District Level	BC Public School	075	Mission	All Students	7	Writing	454	303	151	49	244	10	2.2244
2019/2020	District Level	BC Public School	075	Mission	Indigenous	7	Writing	84	52	32	Msk	37	Msk	1.9038
2019/2020	District Level	BC Public School	075	Mission	Non Indigenous	7	Writing	370	251	119	Msk	207	Msk	2.2908
2019/2020	District Level	BC Public School	075	Mission	Special Needs	7	Writing	77	29	48	12	17	0	1.7931
2019/2020	District Level	BC Public School	075	Mission	Non Special Needs	7	Writing	377	274	103	37	227	10	2.2701
2019/2020	District Level	BC Public School	078	Fraser-Cascade	All Students	7	Writing	140	72	68	Msk	42	Msk	1.7361
2019/2020	District Level	BC Public School	078	Fraser-Cascade	Indigenous	7	Writing	66	33	33	18	Msk	Msk	1.5152
2019/2020	District Level	BC Public School	078	Fraser-Cascade	Non Indigenous	7	Writing	74	39	35	Msk	27	Msk	1.9231
2019/2020	District Level	BC Public School	078	Fraser-Cascade	Special Needs	7	Writing	31	11	20	Msk	Msk	Msk	1.3636
2019/2020	District Level	BC Public School	078	Fraser-Cascade	Non Special Needs	7	Writing	109	61	48	Msk	Msk	Msk	1.8033
2019/2020	District Level	BC Public School	079	Cowichan Valley	All Students	7	Writing	649	349	300	57	260	32	2.3639
2019/2020	District Level	BC Public School	079	Cowichan Valley	Indigenous	7	Writing	156	80	76	Msk	57	Msk	1.925
2019/2020	District Level	BC Public School	079	Cowichan Valley	Non Indigenous	7	Writing	493	269	224	Msk	203	Msk	2.4944
2019/2020	District Level	BC Public School	079	Cowichan Valley	Special Needs	7	Writing	113	51	62	Msk	31	Msk	1.8039
2019/2020	District Level	BC Public School	079	Cowichan Valley	Non Special Needs	7	Writing	536	298	238	Msk	229	Msk	2.4597
2019/2020	District Level	BC Public School	081	Fort Nelson	All Students	7	Writing	53	53	Msk	Msk	50	Msk	2.4906
2019/2020	District Level	BC Public School	081	Fort Nelson	Indigenous	7	Writing	Msk	Msk	Msk	Msk	Msk	Msk	Msk
2019/2020	District Level	BC Public School	081	Fort Nelson	Non Indigenous	7	Writing	Msk	Msk	Msk	Msk	Msk	Msk	Msk
2019/2020	District Level	BC Public School	081	Fort Nelson	Special Needs	7	Writing	Msk	Msk	Msk	Msk	Msk	Msk	Msk
2019/2020	District Level	BC Public School	081	Fort Nelson	Non Special Needs	7	Writing	Msk	Msk	Msk	Msk	Msk	Msk	Msk
2019/2020	District Level	BC Public School	082	Coast Mountains	All Students	7	Writing	307	190	117	Msk	112	Msk	1.8737
2019/2020	District Level	BC Public School	082	Coast Mountains	Indigenous	7	Writing	152	98	54	Msk	58	Msk	1.7449
2019/2020	District Level	BC Public School	082	Coast Mountains	Non Indigenous	7	Writing	155	92	63	Msk	54	Msk	2.0109
2019/2020	District Level	BC Public School	082	Coast Mountains	Special Needs	7	Writing	68	37	31	20	Msk	Msk	1.5135
2019/2020	District Level	BC Public School	082	Coast Mountains	Non Special Needs	7	Writing	239	153	86	Msk	95	Msk	1.9608
2019/2020	District Level	BC Public School	083	North Okanagan-Shuswap	All Students	7	Writing	526	435	91	Msk	402	Msk	2.131
2019/2020	District Level	BC Public School	083	North Okanagan-Shuswap	Indigenous	7	Writing	122	92	30	Msk	82	Msk	2.1087
2019/2020	District Level	BC Public School	083	North Okanagan-Shuswap	Non Indigenous	7	Writing	404	343	61	Msk	320	Msk	2.137
2019/2020	District Level	BC Public School	083	North Okanagan-Shuswap	Special Needs	7	Writing	123	75	48	Msk	67	Msk	2.04
2019/2020	District Level	BC Public School	083	North Okanagan-Shuswap	Non Special Needs	7	Writing	403	360	43	Msk	335	Msk	2.15
2019/2020	District Level	BC Public School	084	Vancouver Island West	All Students	7	Writing	18	Msk	Msk	Msk	Msk	0	1.6364
2019/2020	District Level	BC Public School	084	Vancouver Island West	Indigenous	7	Writing	Msk	Msk	Msk	Msk	Msk	Msk	Msk
2019/2020	District Level	BC Public School	084	Vancouver Island West	Non Indigenous	7	Writing	Msk	Msk	Msk	Msk	Msk	Msk	Msk
2019/2020	District Level	BC Public School	084	Vancouver Island West	Special Needs	7	Writing	Msk	Msk	Msk	Msk	Msk	Msk	Msk
2019/2020	District Level	BC Public School	084	Vancouver Island West	Non Special Needs	7	Writing	Msk	Msk	Msk	Msk	Msk	Msk	Msk
2019/2020	District Level	BC Public School	085	Vancouver Island North	All Students	7	Writing	91	85	Msk	Msk	67	Msk	2.1176
2019/2020	District Level	BC Public School	085	Vancouver Island North	Indigenous	7	Writing	40	39	Msk	Msk	28	Msk	1.9231
2019/2020	District Level	BC Public School	085	Vancouver Island North	Non Indigenous	7	Writing	51	46	Msk	Msk	39	Msk	2.2826
2019/2020	District Level	BC Public School	085	Vancouver Island North	Special Needs	7	Writing	21	18	Msk	Msk	13	Msk	2
2019/2020	District Level	BC Public School	085	Vancouver Island North	Non Special Needs	7	Writing	70	67	Msk	Msk	54	Msk	2.1493
2019/2020	District Level	BC Public School	087	Stikine	All Students	7	Writing	Msk	Msk	Msk	Msk	Msk	Msk	Msk
2019/2020	District Level	BC Public School	087	Stikine	Indigenous	7	Writing	Msk	Msk	Msk	Msk	Msk	Msk	Msk
2019/2020	District Level	BC Public School	087	Stikine	Non Indigenous	7	Writing	Msk	Msk	Msk	Msk	Msk	Msk	Msk
2019/2020	District Level	BC Public School	087	Stikine	Special Needs	7	Writing	Msk	Msk	Msk	Msk	Msk	Msk	Msk
2019/2020	District Level	BC Public School	087	Stikine	Non Special Needs	7	Writing	Msk	Msk	Msk	Msk	Msk	Msk	Msk
2019/2020	District Level	BC Public School	091	Nechako Lakes	All Students	7	Writing	286	213	73	Msk	177	Msk	2.1408
2019/2020	District Level	BC Public School	091	Nechako Lakes	Indigenous	7	Writing	116	80	36	Msk	61	Msk	2
2019/2020	District Level	BC Public School	091	Nechako Lakes	Non Indigenous	7	Writing	170	133	37	Msk	116	Msk	2.2256
2019/2020	District Level	BC Public School	091	Nechako Lakes	Special Needs	7	Writing	66	28	38	Msk	19	Msk	1.75
2019/2020	District Level	BC Public School	091	Nechako Lakes	Non Special Needs	7	Writing	220	185	35	Msk	158	Msk	2.2
2019/2020	District Level	BC Public School	092	Nisga'a	All Students	7	Writing	31	20	11	12	Msk	Msk	1.35
2019/2020	District Level	BC Public School	092	Nisga'a	Indigenous	7	Writing	31	20	11	12	Msk	Msk	1.35
2019/2020	District Level	BC Public School	092	Nisga'a	Special Needs	7	Writing	11	Msk	Msk	Msk	Msk	0	1.1667
2019/2020	District Level	BC Public School	092	Nisga'a	Non Special Needs	7	Writing	20	Msk	Msk	Msk	Msk	0	1.4286
2019/2020	District Level	BC Public School	093	Conseil scolaire francophone	All Students	7	Writing	520	236	284	34	164	38	2.5042
2019/2020	District Level	BC Public School	093	Conseil scolaire francophone	Indigenous	7	Writing	62	27	35	Msk	15	Msk	2.1111
2019/2020	District Level	BC Public School	093	Conseil scolaire francophone	Non Indigenous	7	Writing	458	209	249	Msk	149	Msk	2.555
2019/2020	District Level	BC Public School	093	Conseil scolaire francophone	Special Needs	7	Writing	78	18	60	Msk	11	Msk	2.1111
2019/2020	District Level	BC Public School	093	Conseil scolaire francophone	Non Special Needs	7	Writing	442	218	224	Msk	153	Msk	2.5367
2020/2021	Province Level	Province-Total			All Students	4	Numeracy	48430	32801	15629	8035	19982	4784	506.444
2020/2021	Province Level	Province-Total			Indigenous	4	Numeracy	5395	3379	2016	1461	1750	168	446.311
2020/2021	Province Level	Province-Total			Non Indigenous	4	Numeracy	43035	29422	13613	6574	18232	4616	513.35
2020/2021	Province Level	Province-Total			Special Needs	4	Numeracy	5577	2446	3131	870	1230	346	481.156
2020/2021	Province Level	Province-Total			Non Special Needs	4	Numeracy	42853	30355	12498	7165	18752	4438	508.482
2020/2021	Province Level	BC Public School			All Students	4	Numeracy	41212	26417	14795	7367	16446	2604	490.313
2020/2021	Province Level	BC Public School			Indigenous	4	Numeracy	4862	3037	1825	1333	1574	130	444.198
2020/2021	Province Level	BC Public School			Non Indigenous	4	Numeracy	36350	23380	12970	6034	14872	2474	496.304
2020/2021	Province Level	BC Public School			Special Needs	4	Numeracy	4800	2006	2794	798	977	231	467.398
2020/2021	Province Level	BC Public School			Non Special Needs	4	Numeracy	36412	24411	12001	6569	15469	2373	492.197
2020/2021	Province Level	BC Independent School			All Students	4	Numeracy	7218	6384	834	668	3536	2180	573.193
2020/2021	Province Level	BC Independent School			Indigenous	4	Numeracy	533	342	191	128	176	38	465.076
2020/2021	Province Level	BC Independent School			Non Indigenous	4	Numeracy	6685	6042	643	540	3360	2142	579.313
2020/2021	Province Level	BC Independent School			Special Needs	4	Numeracy	777	440	337	72	253	115	543.88
2020/2021	Province Level	BC Independent School			Non Special Needs	4	Numeracy	6441	5944	497	596	3283	2065	575.363
2020/2021	District Level	BC Public School	005	Southeast Kootenay	All Students	4	Numeracy	407	335	72	111	211	13	469.337
2020/2021	District Level	BC Public School	005	Southeast Kootenay	Indigenous	4	Numeracy	68	56	12	21	35	0	453.964
2020/2021	District Level	BC Public School	005	Southeast Kootenay	Non Indigenous	4	Numeracy	339	279	60	90	176	13	472.423
2020/2021	District Level	BC Public School	005	Southeast Kootenay	Special Needs	4	Numeracy	55	24	31	13	11	0	419.5
2020/2021	District Level	BC Public School	005	Southeast Kootenay	Non Special Needs	4	Numeracy	352	311	41	98	200	13	473.183
2020/2021	District Level	BC Public School	006	Rocky Mountain	All Students	4	Numeracy	237	227	Msk	Msk	158	Msk	486.238
2020/2021	District Level	BC Public School	006	Rocky Mountain	Indigenous	4	Numeracy	57	55	Msk	Msk	35	Msk	466.673
2020/2021	District Level	BC Public School	006	Rocky Mountain	Non Indigenous	4	Numeracy	180	172	Msk	Msk	123	Msk	492.494
2020/2021	District Level	BC Public School	006	Rocky Mountain	Special Needs	4	Numeracy	15	11	Msk	Msk	Msk	Msk	388.364
2020/2021	District Level	BC Public School	006	Rocky Mountain	Non Special Needs	4	Numeracy	222	216	Msk	Msk	Msk	Msk	491.222
2020/2021	District Level	BC Public School	008	Kootenay Lake	All Students	4	Numeracy	366	249	117	69	153	27	489.831
2020/2021	District Level	BC Public School	008	Kootenay Lake	Indigenous	4	Numeracy	56	31	25	Msk	21	Msk	503.129
2020/2021	District Level	BC Public School	008	Kootenay Lake	Non Indigenous	4	Numeracy	310	218	92	Msk	132	Msk	487.94
2020/2021	District Level	BC Public School	008	Kootenay Lake	Special Needs	4	Numeracy	33	18	15	Msk	Msk	0	432.389
2020/2021	District Level	BC Public School	008	Kootenay Lake	Non Special Needs	4	Numeracy	333	231	102	Msk	Msk	27	494.307
2020/2021	District Level	BC Public School	010	Arrow Lakes	All Students	4	Numeracy	35	24	11	Msk	14	Msk	523.667
2020/2021	District Level	BC Public School	010	Arrow Lakes	Indigenous	4	Numeracy	11	Msk	Msk	Msk	Msk	Msk	483
2020/2021	District Level	BC Public School	010	Arrow Lakes	Non Indigenous	4	Numeracy	24	Msk	Msk	Msk	Msk	Msk	540.412
2020/2021	District Level	BC Public School	010	Arrow Lakes	Special Needs	4	Numeracy	Msk	Msk	Msk	Msk	Msk	Msk	Msk
2020/2021	District Level	BC Public School	010	Arrow Lakes	Non Special Needs	4	Numeracy	Msk	Msk	Msk	Msk	Msk	Msk	Msk
2020/2021	District Level	BC Public School	019	Revelstoke	All Students	4	Numeracy	85	77	Msk	Msk	54	Msk	500.416
2020/2021	District Level	BC Public School	019	Revelstoke	Indigenous	4	Numeracy	Msk	Msk	Msk	Msk	Msk	Msk	Msk
2020/2021	District Level	BC Public School	019	Revelstoke	Non Indigenous	4	Numeracy	Msk	Msk	Msk	Msk	Msk	Msk	Msk
2020/2021	District Level	BC Public School	019	Revelstoke	Special Needs	4	Numeracy	15	13	Msk	Msk	Msk	Msk	461.615
2020/2021	District Level	BC Public School	019	Revelstoke	Non Special Needs	4	Numeracy	70	64	Msk	Msk	Msk	Msk	508.297
2020/2021	District Level	BC Public School	020	Kootenay-Columbia	All Students	4	Numeracy	334	309	25	117	168	24	468.256
2020/2021	District Level	BC Public School	020	Kootenay-Columbia	Indigenous	4	Numeracy	52	46	Msk	Msk	23	Msk	442.283
2020/2021	District Level	BC Public School	020	Kootenay-Columbia	Non Indigenous	4	Numeracy	282	263	Msk	Msk	145	Msk	472.798
2020/2021	District Level	BC Public School	020	Kootenay-Columbia	Special Needs	4	Numeracy	36	20	Msk	10	Msk	Msk	423.25
2020/2021	District Level	BC Public School	020	Kootenay-Columbia	Non Special Needs	4	Numeracy	298	289	Msk	107	Msk	Msk	471.37
2020/2021	District Level	BC Public School	022	Vernon	All Students	4	Numeracy	651	563	88	155	373	35	488.382
2020/2021	District Level	BC Public School	022	Vernon	Indigenous	4	Numeracy	97	74	Msk	Msk	43	Msk	449.568
2020/2021	District Level	BC Public School	022	Vernon	Non Indigenous	4	Numeracy	554	489	Msk	Msk	330	Msk	494.256
2020/2021	District Level	BC Public School	022	Vernon	Special Needs	4	Numeracy	85	51	34	Msk	31	Msk	457.765
2020/2021	District Level	BC Public School	022	Vernon	Non Special Needs	4	Numeracy	566	512	Msk	Msk	342	Msk	491.432
2020/2021	District Level	BC Public School	023	Central Okanagan	All Students	4	Numeracy	1767	1362	405	342	893	127	491.046
2020/2021	District Level	BC Public School	023	Central Okanagan	Indigenous	4	Numeracy	235	178	Msk	Msk	103	Msk	462.084
2020/2021	District Level	BC Public School	023	Central Okanagan	Non Indigenous	4	Numeracy	1532	1184	348	Msk	790	Msk	495.4
2020/2021	District Level	BC Public School	023	Central Okanagan	Special Needs	4	Numeracy	211	118	93	46	61	11	464.517
2020/2021	District Level	BC Public School	023	Central Okanagan	Non Special Needs	4	Numeracy	1556	1244	312	296	832	116	493.563
2020/2021	District Level	BC Public School	027	Cariboo-Chilcotin	All Students	4	Numeracy	334	294	40	114	162	18	464.997
2020/2021	District Level	BC Public School	027	Cariboo-Chilcotin	Indigenous	4	Numeracy	98	80	Msk	Msk	39	Msk	453.988
2020/2021	District Level	BC Public School	027	Cariboo-Chilcotin	Non Indigenous	4	Numeracy	236	214	Msk	Msk	123	Msk	469.112
2020/2021	District Level	BC Public School	027	Cariboo-Chilcotin	Special Needs	4	Numeracy	17	14	Msk	10	Msk	Msk	388.714
2020/2021	District Level	BC Public School	027	Cariboo-Chilcotin	Non Special Needs	4	Numeracy	317	280	Msk	104	Msk	Msk	468.811
2020/2021	District Level	BC Public School	028	Quesnel	All Students	4	Numeracy	193	144	49	95	Msk	Msk	389.208
2020/2021	District Level	BC Public School	028	Quesnel	Indigenous	4	Numeracy	68	48	20	42	Msk	Msk	332.333
2020/2021	District Level	BC Public School	028	Quesnel	Non Indigenous	4	Numeracy	125	96	29	53	Msk	Msk	417.646
2020/2021	District Level	BC Public School	028	Quesnel	Special Needs	4	Numeracy	23	Msk	15	Msk	Msk	Msk	305.625
2020/2021	District Level	BC Public School	028	Quesnel	Non Special Needs	4	Numeracy	170	Msk	34	Msk	Msk	Msk	394.125
2020/2021	District Level	BC Public School	033	Chilliwack	All Students	4	Numeracy	1020	881	139	243	534	104	494.822
2020/2021	District Level	BC Public School	033	Chilliwack	Indigenous	4	Numeracy	188	142	Msk	Msk	75	Msk	453.768
2020/2021	District Level	BC Public School	033	Chilliwack	Non Indigenous	4	Numeracy	832	739	Msk	Msk	459	Msk	502.71
2020/2021	District Level	BC Public School	033	Chilliwack	Special Needs	4	Numeracy	131	75	56	Msk	36	Msk	461.8
2020/2021	District Level	BC Public School	033	Chilliwack	Non Special Needs	4	Numeracy	889	806	Msk	Msk	498	Msk	497.894
2020/2021	District Level	BC Public School	034	Abbotsford	All Students	4	Numeracy	1503	1295	208	444	782	69	468.858
2020/2021	District Level	BC Public School	034	Abbotsford	Indigenous	4	Numeracy	171	125	46	Msk	80	Msk	463.968
2020/2021	District Level	BC Public School	034	Abbotsford	Non Indigenous	4	Numeracy	1332	1170	Msk	Msk	702	Msk	469.38
2020/2021	District Level	BC Public School	034	Abbotsford	Special Needs	4	Numeracy	137	69	68	36	33	0	426.391
2020/2021	District Level	BC Public School	034	Abbotsford	Non Special Needs	4	Numeracy	1366	1226	140	408	749	69	471.248
2020/2021	District Level	BC Public School	035	Langley	All Students	4	Numeracy	1684	1342	342	337	865	140	496.572
2020/2021	District Level	BC Public School	035	Langley	Indigenous	4	Numeracy	155	121	Msk	Msk	68	Msk	452.347
2020/2021	District Level	BC Public School	035	Langley	Non Indigenous	4	Numeracy	1529	1221	308	Msk	797	Msk	500.954
2020/2021	District Level	BC Public School	035	Langley	Special Needs	4	Numeracy	258	133	125	66	Msk	Msk	431.902
2020/2021	District Level	BC Public School	035	Langley	Non Special Needs	4	Numeracy	1426	1209	Msk	Msk	802	Msk	503.686
2020/2021	District Level	BC Public School	036	Surrey	All Students	4	Numeracy	5407	2192	3215	780	1219	193	473.093
2020/2021	District Level	BC Public School	036	Surrey	Indigenous	4	Numeracy	254	76	178	41	Msk	Msk	424.171
2020/2021	District Level	BC Public School	036	Surrey	Non Indigenous	4	Numeracy	5153	2116	3037	Msk	1188	Msk	474.85
2020/2021	District Level	BC Public School	036	Surrey	Special Needs	4	Numeracy	618	127	491	61	52	14	443.394
2020/2021	District Level	BC Public School	036	Surrey	Non Special Needs	4	Numeracy	4789	2065	2724	719	1167	179	474.92
2020/2021	District Level	BC Public School	037	Delta	All Students	4	Numeracy	1104	559	545	146	368	45	491.107
2020/2021	District Level	BC Public School	037	Delta	Indigenous	4	Numeracy	46	16	30	Msk	Msk	0	403.438
2020/2021	District Level	BC Public School	037	Delta	Non Indigenous	4	Numeracy	1058	543	515	Msk	Msk	45	493.691
2020/2021	District Level	BC Public School	037	Delta	Special Needs	4	Numeracy	111	27	84	Msk	16	Msk	469.185
2020/2021	District Level	BC Public School	037	Delta	Non Special Needs	4	Numeracy	993	532	461	Msk	352	Msk	492.22
2020/2021	District Level	BC Public School	038	Richmond	All Students	4	Numeracy	1390	838	552	133	563	142	532.604
2020/2021	District Level	BC Public School	038	Richmond	Indigenous	4	Numeracy	32	13	19	Msk	Msk	0	452
2020/2021	District Level	BC Public School	038	Richmond	Non Indigenous	4	Numeracy	1358	825	533	Msk	Msk	142	533.874
2020/2021	District Level	BC Public School	038	Richmond	Special Needs	4	Numeracy	121	29	92	Msk	15	Msk	523.517
2020/2021	District Level	BC Public School	038	Richmond	Non Special Needs	4	Numeracy	1269	809	460	Msk	548	Msk	532.929
2020/2021	District Level	BC Public School	039	Vancouver	All Students	4	Numeracy	3590	1590	2000	283	1029	278	527.851
2020/2021	District Level	BC Public School	039	Vancouver	Indigenous	4	Numeracy	169	31	138	14	Msk	Msk	445.387
2020/2021	District Level	BC Public School	039	Vancouver	Non Indigenous	4	Numeracy	3421	1559	1862	Msk	1016	Msk	529.491
2020/2021	District Level	BC Public School	039	Vancouver	Special Needs	4	Numeracy	368	92	276	24	47	21	528.38
2020/2021	District Level	BC Public School	039	Vancouver	Non Special Needs	4	Numeracy	3222	1498	1724	259	982	257	527.818
2020/2021	District Level	BC Public School	040	New Westminster	All Students	4	Numeracy	526	372	154	82	241	49	511.825
2020/2021	District Level	BC Public School	040	New Westminster	Indigenous	4	Numeracy	19	Msk	12	Msk	Msk	0	412.143
2020/2021	District Level	BC Public School	040	New Westminster	Non Indigenous	4	Numeracy	507	Msk	142	Msk	Msk	49	513.737
2020/2021	District Level	BC Public School	040	New Westminster	Special Needs	4	Numeracy	52	24	28	Msk	12	Msk	472.833
2020/2021	District Level	BC Public School	040	New Westminster	Non Special Needs	4	Numeracy	474	348	126	Msk	229	Msk	514.514
2020/2021	District Level	BC Public School	041	Burnaby	All Students	4	Numeracy	1780	928	852	156	585	187	534.289
2020/2021	District Level	BC Public School	041	Burnaby	Indigenous	4	Numeracy	62	26	36	Msk	13	Msk	452.923
2020/2021	District Level	BC Public School	041	Burnaby	Non Indigenous	4	Numeracy	1718	902	816	Msk	572	Msk	536.634
2020/2021	District Level	BC Public School	041	Burnaby	Special Needs	4	Numeracy	189	48	141	12	24	12	523.333
2020/2021	District Level	BC Public School	041	Burnaby	Non Special Needs	4	Numeracy	1591	880	711	144	561	175	534.886
2020/2021	District Level	BC Public School	042	Maple Ridge-Pitt Meadows	All Students	4	Numeracy	1090	352	738	121	220	11	469.046
2020/2021	District Level	BC Public School	042	Maple Ridge-Pitt Meadows	Indigenous	4	Numeracy	98	29	69	16	13	0	422.241
2020/2021	District Level	BC Public School	042	Maple Ridge-Pitt Meadows	Non Indigenous	4	Numeracy	992	323	669	105	207	11	473.248
2020/2021	District Level	BC Public School	042	Maple Ridge-Pitt Meadows	Special Needs	4	Numeracy	161	27	134	Msk	15	Msk	462.222
2020/2021	District Level	BC Public School	042	Maple Ridge-Pitt Meadows	Non Special Needs	4	Numeracy	929	325	604	Msk	205	Msk	469.612
[truncated: 1,766 more rows]
